# Supplementary material for: Craniofacial shape in patients with beta thalassaemia: a geometric morphometric analysis
Source: Sci Rep. 2021 Jan 18;11:1686. doi: 10.1038/s41598-020-80234-z (PMC7814138; doi:10.1038/s41598-020-80234-z)
Supplement: Supplementary file 2 — Supplementary Information 2. [file 41598_2020_80234_MOESM2_ESM.xlsx]

## Sheet: CrF
Name	Sex	Age	X Nasion	Y Nasion	X Basion (Ba)	Y Basion (Ba)	X ANS	Y ANS	X PNS	Y PNS	X Po 1	Y Po 1	X Frontal	Y Frontal	X Nasal bone	Y Nasal bone	X Supradentale	Y Supradentale	X Maxilla anterior 1	Y Maxilla anterior 1	X Maxilla anterior 2	Y Maxilla anterior 2	X Maxilla anterior 3	Y Maxilla anterior 3	X Maxilla Superior 1	Y Maxilla Superior 1	X Maxilla Superior 2	Y Maxilla Superior 2	X Maxilla Superior 3	Y Maxilla Superior 3	X Maxilla Superior 4	Y Maxilla Superior 4	X Maxilla Superior 5	Y Maxilla Superior 5	X Maxilla Superior 6	Y Maxilla Superior 6	X Maxilla Superior 7	Y Maxilla Superior 7	X Maxilla Palatal 1	Y Maxilla Palatal 1	X Maxilla Palatal 2	Y Maxilla Palatal 2	X Maxilla Palatal 3	Y Maxilla Palatal 3	X Maxilla Palatal 4	Y Maxilla Palatal 4	X Maxilla Palatal 5	Y Maxilla Palatal 5	X Maxilla Palatal 6
Ctrl01a	F	7.5	31.2581	47.1667	-63.3349	-19.1374	38.0783	-5.17032	-9.76699	-14.118	-59.0934	1.14804	31.3401	52.2112	45.0777	23.5578	40.4691	-16.7462	35.5939	-7.2133	35.4578	-11.0054	37.689	-14.2662	-4.21161	-13.0142	1.84547	-11.5317	8.55016	-10.2646	15.9062	-8.75957	22.6021	-5.75691	28.4318	-3.64601	33.3602	-3.02036	-4.55987	-14.3751	0.866539	-13.9149	6.85405	-13.1388	13.4483	-13.1711	19.8071	-13.6925	25.1869
Ctrl01b	F	8.2	39.5899	37.9688	-59.1286	-7.96501	42.3803	-11.6222	-9.7376	-10.5184	-53.0611	11.598	40.0019	43.4218	48.1261	17.8066	37.1433	-30.5735	37.9454	-15.3474	34.9422	-20.4107	35.2805	-25.7929	-5.01832	-10.5542	-0.0126459	-10.8119	5.54778	-11.0241	12.8003	-11.0898	21.0546	-11.3899	28.6562	-10.6127	35.957	-10.675	-5.07936	-11.8968	-0.577359	-12.4169	4.36449	-12.8771	10.3924	-13.7947	17.0619	-16.094	22.2293
Ctrl02a	M	10.7	31.8037	36.8221	-54.4855	-7.60003	40.1998	-13.7447	-9.57499	-11.6491	-55.1093	8.95855	33.9952	41.8134	43.5156	17.5742	40.6335	-27.3699	36.7963	-15.507	36.3218	-19.0783	37.9358	-23.3794	-6.55057	-11.6244	-2.18242	-11.6134	3.38197	-11.5061	10.6832	-10.5813	18.8617	-10.883	26.3657	-10.63	33.4289	-11.6741	-6.37934	-12.7394	-2.63314	-13.3809	2.24898	-13.7257	8.43674	-13.9008	15.6914	-15.1182	21.9132
Ctrl02b	M	9.4	39.0942	35.9567	-54.6127	-5.04207	38.1774	-10.2933	-11.8463	-8.84898	-56.041	12.5645	41.0296	41.5233	46.5116	16.7195	36.8101	-28.7196	35.4191	-14.1028	33.8077	-19.1582	34.8342	-24.2422	-7.66039	-8.89529	-2.56669	-9.15754	3.91831	-9.43701	12.4549	-9.70108	20.4982	-9.74407	26.9747	-9.0816	32.9568	-9.31349	-7.78074	-10.1844	-3.36429	-11.1612	2.18133	-12.5045	9.10742	-13.5201	16.044	-15.3544	20.6832
Ctrl03a	F	9.4	36.4899	39.1025	-60.0507	-7.14773	41.4694	-7.50793	-9.77613	-10.0143	-59.612	9.43429	37.1275	45.0192	45.5851	23.271	40.6937	-27.2293	38.6872	-12.0886	37.1905	-17.7473	38.5769	-22.9434	-4.42393	-10.364	0.228519	-10.7872	4.93985	-10.6948	13.2206	-9.90399	22.7709	-9.43071	29.7866	-8.63737	35.9267	-7.75418	-4.56929	-10.6419	-0.38791	-11.2997	3.82962	-12.1052	10.0904	-12.7762	18.2451	-14.2442	24.0312
Ctrl03b	F	11.3	32.7938	39.3113	-54.7786	-13.2973	37.9249	-12.4133	-11.8571	-11.2014	-54.5012	9.2696	33.2122	45.4162	44.4749	17.3571	35.8777	-28.3131	36.2041	-15.4042	35.8401	-19.5102	36.5067	-23.8586	-6.16374	-11.1155	-0.605562	-11.2708	4.87909	-11.3052	11.7113	-11.0142	19.4423	-10.6669	26.5668	-10.5253	32.7889	-11.2131	-6.68934	-12.212	-1.65351	-12.9215	3.29224	-13.8237	8.8271	-14.8491	15.0916	-16.9143	20.4926
Ctrl04a	F	13.1	33.8727	40.9429	-58.4625	-11.9755	42.836	-7.70938	-11.112	-12.1258	-63.0759	6.91072	34.0733	45.8499	44.5472	21.9496	43.1348	-26.9489	39.4183	-12.0465	39.4882	-17.8159	41.8195	-22.8406	-4.24995	-11.6124	2.71666	-11.3826	10.6296	-10.7869	18.5605	-10.2969	24.8766	-9.37889	30.6221	-8.46043	36.5017	-8.29143	-5.00429	-13.2175	1.36659	-13.8	8.53922	-14.1405	15.6721	-14.4293	21.8656	-16.6662	26.532
Ctrl04b	F	12.2	31.9892	40.3289	-57.2036	-14.2036	40.3027	-5.90685	-9.4829	-12.1538	-57.3858	0.612542	32.1277	47.1659	44.824	22.4841	41.2717	-23.4873	36.9821	-9.7518	36.1571	-15.3004	38.4812	-19.9452	-6.13515	-11.6928	-1.43085	-10.9494	4.66638	-9.56426	13.6307	-7.53296	21.8089	-6.08903	28.2202	-4.97276	34.2716	-4.73442	-6.14749	-13.5121	-1.97911	-13.6977	3.39454	-13.6012	10.5046	-13.4058	17.9127	-14.6842	23.9551
Ctrl05a	F	13.8	40.5688	32.7339	-59.2444	0.552883	36.3981	-17.8958	-12.3032	-8.49858	-57.2131	21.3159	43.1322	37.7876	46.4103	9.76199	33.4852	-30.8612	34.0629	-20.5571	32.5623	-24.2369	32.7371	-27.6535	-6.06055	-9.86189	-0.490391	-11.3594	4.90779	-12.5004	11.1397	-13.9579	18.1802	-15.7108	25.1771	-16.0939	31.5	-15.8234	-6.78698	-10.6707	-1.58257	-12.4063	3.50063	-14.1535	9.15992	-16.0907	15.2526	-19.0365	19.7773
Ctrl05b	F	13.9	34.1832	39.1239	-57.175	-8.84056	37.0677	-10.6781	-12.7593	-10.8587	-56.3327	8.87897	34.723	44.9068	45.11	20.8083	36.5899	-25.7897	34.7078	-13.7969	33.8125	-17.6683	34.9329	-21.57	-6.47292	-10.5824	-0.626297	-10.3188	5.49801	-10.0169	13.6051	-10.2291	21.2062	-10.0604	27.3074	-9.62313	32.5461	-9.71545	-6.94959	-11.1991	-1.73478	-12.0687	3.7375	-13.0482	10.3669	-13.5804	16.7572	-15.6604	21.3583
Ctrl06a	F	14.5	37.3858	35.6476	-61.6713	1.06178	36.0259	-8.95495	-12.8349	-8.82132	-56.1824	19.1007	38.7163	39.971	48.9228	18.3312	33.3891	-29.417	32.3933	-13.685	31.0242	-19.3348	32.1421	-24.4534	-6.78884	-9.64998	-1.10047	-10.7439	4.14144	-11.7052	9.65362	-12.7417	16.4198	-14.0105	23.1596	-13.3934	29.6953	-10.4489	-7.51427	-10.441	-2.33535	-11.9863	2.67858	-13.4973	8.36485	-13.994	15.1882	-16.0031	18.9709
Ctrl06b	F	14.6	34.6898	37.9192	-55.2669	-9.42378	38.0415	-14.8861	-10.0182	-10.5014	-54.7997	9.4285	34.9603	43.7752	42.1283	24.24	39.3894	-28.2662	35.8179	-17.4107	35.3829	-20.6673	37.2362	-24.3375	-6.3896	-10.3574	-1.77071	-10.4677	4.58098	-10.8545	13.8196	-10.9706	22.328	-11.9979	28.3716	-12.6547	33.4609	-13.2762	-6.50984	-11.8027	-2.41455	-12.6907	3.07153	-13.5772	10.2324	-14.6658	17.2517	-17.1127	22.1456
Ctrl07a	F	14.7	30.7641	41.3869	-54.6428	-20.546	36.399	-9.0578	-8.60686	-11.714	-55.702	2.24502	31.3806	48.1108	41.9957	19.8858	37.7714	-25.9652	33.5832	-11.934	33.6951	-16.307	35.9612	-21.1145	-5.02416	-11.7991	-0.336463	-11.6209	5.50769	-10.8439	12.6591	-10.0142	19.8135	-9.32839	25.7391	-9.22657	31.087	-8.77213	-5.33363	-13.5787	-1.24272	-14.1305	4.06342	-14.183	10.4564	-13.8055	17.0937	-14.4446	21.8944
Ctrl07b	F	15.5	38.8817	39.7078	-58.3749	-7.81142	39.345	-9.63429	-10.0172	-10.6363	-59.3916	9.70456	40.344	45.4269	45.8837	21.5775	37.2659	-26.2039	36.0457	-12.3755	35.2635	-16.8755	36.7498	-21.5321	-6.23627	-10.4446	-1.56483	-10.38	4.80529	-10.2998	14.2952	-10.0352	22.5269	-9.56271	28.4999	-8.82172	33.9523	-8.71662	-6.51905	-11.8455	-2.40802	-12.7313	3.05605	-13.5478	10.1859	-13.9552	17.0642	-15.9832	21.8611
Ctrl08a	F	15.8	39.497	35.0882	-60.3796	-2.39548	37.1127	-16.5192	-12.7283	-9.32383	-54.3714	13.2956	41.4182	40.0753	47.7856	20.3979	36.7762	-30.7723	33.4701	-16.8386	33.0098	-20.907	35.0597	-26.0219	-8.51267	-9.61176	-4.33861	-10.0488	0.929107	-10.6617	9.82876	-11.2627	19.1753	-11.777	26.02	-11.6868	31.6839	-12.9364	-8.97712	-10.7102	-5.13058	-11.8009	-0.292295	-13.0904	6.6801	-14.3487	14.6783	-16.2203	20.0819
Ctrl08b	F	15	26.0542	44.4639	-52.9054	-17.4969	42.2649	-7.8875	-9.47249	-12.4814	-56.5663	1.12576	26.2312	50.0986	41.5105	27.6065	44.2952	-24.419	39.3611	-11.3648	39.8527	-15.6422	42.5207	-19.9989	-5.43548	-11.9089	0.219726	-11.2754	7.03681	-10.8327	14.448	-9.90679	21.4327	-9.53358	28.0376	-8.68006	35.0054	-8.1474	-5.52637	-13.7822	-0.338517	-14.1239	6.02709	-13.7241	13.0119	-13.2879	20.0713	-14.2145	25.9175
Ctrl09a	F	16.1	40.1229	36.9496	-59.1811	-3.99651	38.2639	-10.8313	-13.4836	-9.91216	-58.7402	13.3898	41.3391	42.4808	50.1085	17.631	38.2311	-29.8404	35.7896	-13.8932	35.6243	-18.3935	37.4137	-23.8636	-8.55618	-10.1323	-3.05244	-10.4087	3.20837	-10.5788	11.2292	-10.8038	20.0332	-10.4104	27.3475	-10.0987	33.1816	-10.0478	-9.175	-11.3126	-4.16652	-11.9036	1.62876	-12.3601	8.57378	-13.2244	16.0352	-14.7408	21.8093
Ctrl09b	F	16.4	31.7639	34.6858	-54.6272	-6.41911	38.1111	-9.2376	-14.3131	-9.88166	-55.4659	12.7456	31.1124	40.4433	43.3265	24.9476	38.7667	-26.6011	34.9836	-13.2464	33.7908	-17.5914	35.8284	-22.058	-7.34003	-10.0161	-1.50162	-10.3619	4.10458	-10.407	11.9647	-10.1222	20.3747	-9.44807	27.0678	-9.53552	32.9388	-9.48725	-8.09074	-11.113	-2.61276	-11.9434	2.55772	-12.8203	8.80084	-13.194	15.6897	-15.0708	21.1705
Ctrl10a	M	18	38.5426	39.5307	-56.295	-4.31926	37.8151	-11.6025	-11.5653	-11.3247	-52.9665	14.1946	39.1782	45.6538	48.9425	16.3365	35.5343	-30.0011	33.4496	-15.2503	31.8629	-20.4897	33.5664	-25.4921	-5.42774	-11.3258	0.107057	-11.588	5.27085	-11.512	11.2334	-11.6778	18.0737	-11.6394	24.4926	-10.8387	31.1604	-11.1031	-5.96029	-11.4926	-0.801517	-12.5304	4.01422	-13.7006	9.54233	-14.4945	15.6168	-16.4252	19.8076
Ctrl10b	M	17.4	36.8463	39.7512	-62.2468	-9.64235	39.5164	-13.7872	-10.0358	-12.9278	-56.8087	10.7995	38.2338	45.1609	51.4262	21.465	36.3084	-26.8358	35.8333	-16.6596	34.711	-20.2656	35.5364	-23.6619	-5.22014	-12.6213	0.711046	-12.8803	7.12028	-13.3569	13.373	-13.2823	19.2268	-12.869	25.7234	-12.4929	32.7133	-12.7641	-5.41566	-13.7004	-0.0455169	-14.4402	5.691	-15.1289	11.52	-15.6911	16.5335	-17.8943	20.81
Ctrl11a	M	19.6	39.0232	33.3038	-57.4769	-0.594118	38.8975	-18.2963	-12.3188	-8.51589	-55.7065	18.7325	39.5496	38.8306	51.3058	13.7583	34.9739	-32.6746	35.1799	-20.3723	33.4124	-23.7025	34.209	-27.9948	-7.44728	-9.42288	-2.42856	-10.5827	3.26726	-11.1024	11.416	-10.8447	19.7986	-11.9815	26.2874	-13.7409	32.7363	-15.8517	-8.1713	-10.9824	-3.76417	-12.3782	1.34603	-13.3156	7.67419	-14.6367	14.8253	-16.7282	19.6663
Ctrl11b	M	18	40.6628	34.1926	-59.447	-5.51377	38.9302	-17.8359	-14.091	-7.87348	-55.0668	15.3313	43.1149	39.5786	49.9443	15.6574	32.8867	-30.2082	34.6526	-18.5696	32.295	-21.5194	32.4489	-25.7141	-8.45563	-8.53523	-2.4464	-9.49981	3.51419	-10.2832	10.3544	-10.7374	17.717	-10.8715	25.1942	-11.323	32.492	-13.7914	-9.02901	-8.99405	-3.7888	-10.279	1.39573	-11.7102	6.91625	-12.8834	12.0434	-14.9058	15.5746
Ctrl12a	M	27	39.4099	33.3308	-56.0683	-3.49243	38.0824	-13.2176	-10.9647	-10.0357	-54.5005	17.3904	43.7887	38.8213	47.9046	15.7204	37.111	-28.0463	34.9249	-13.6618	34.642	-17.5713	36.3908	-22.7474	-5.33713	-11.3375	0.193807	-11.3562	5.93228	-11.1876	12.8247	-11.4849	19.5709	-10.3107	25.5702	-9.53002	31.6841	-10.6999	-5.80124	-12.0592	-0.969386	-13.0453	4.23205	-13.482	10.3753	-13.868	16.5439	-15.2865	21.2475
Ctrl12b	M	25.5	35.0985	38.7711	-49.6718	-7.96311	35.4891	-13.1456	-12.2932	-9.91047	-51.0973	13.5487	36.4701	44.8353	47.1052	19.1155	32.3359	-30.3234	32.863	-16.5763	30.9762	-21.4709	31.3649	-26.0843	-6.76107	-10.2565	-1.41092	-10.8155	4.45964	-11.225	12.0887	-10.989	19.7481	-10.1064	26.0934	-9.78644	31.399	-10.6616	-7.75149	-11.8056	-2.84226	-12.7361	2.52647	-13.6466	8.6342	-14.9464	14.5971	-17.2785	19.1066
Ctrl13a	M	29.5	36.5962	35.2202	-56.9823	-1.73641	35.1735	-16.3383	-16.2357	-7.57639	-51.6239	17.0587	38.5196	40.4631	50.3907	12.1337	36.5498	-31.0996	32.2994	-18.4398	32.0546	-21.9692	34.6776	-26.364	-10.0504	-8.30304	-3.83519	-8.45164	2.0031	-8.81379	8.7955	-9.25423	15.9813	-8.99299	22.4096	-9.51951	28.4216	-13.0105	-11.1458	-8.64682	-5.51072	-9.16269	0.102729	-10.1903	6.20423	-11.671	12.6107	-13.8599	18.2386
Ctrl13b	M	26	41.0348	36.0875	-56.4751	-5.91817	38.1099	-11.3338	-13.6381	-9.66785	-53.2565	17.3431	44.3223	41.2623	49.1744	18.9736	32.5744	-30.8328	34.0111	-14.7748	32.3107	-19.9692	32.9124	-25.4512	-8.42268	-9.78617	-2.3811	-10.2167	4.09594	-10.3499	12.7377	-10.9355	20.388	-10.51	26.3331	-10.1645	32.2006	-10.9474	-8.99765	-10.2612	-3.60425	-11.0311	1.91531	-12.7088	8.60774	-14.0788	15.0747	-16.4359	19.4748
Ctrl14a	M	29.5	25.2954	44.8211	-50.6439	-13.8415	36.1019	-3.15083	-9.5616	-11.2574	-56.7055	1.84082	26.5616	49.6345	39.6858	31.25	39.3519	-20.1323	34.5642	-7.32862	34.636	-11.8613	36.9686	-15.7961	-8.43924	-11.0578	-5.81742	-10.6122	2.05888	-9.62763	13.7371	-7.88569	22.9092	-5.82627	28.1506	-4.48704	32.3151	-3.38194	-8.14892	-12.1272	-6.4408	-13.8151	-0.175959	-16.1018	9.4521	-14.8184	18.7987	-13.7153	24.2972
Ctrl14b	M	29.3	35.5685	38.452	-52.4405	-4.60287	37.4795	-9.92774	-13.7249	-9.70467	-57.5962	14.9179	37.5936	43.7349	45.8517	19.3059	37.6798	-27.8375	35.2406	-13.7135	34.3897	-18.8434	35.8537	-23.6479	-7.66119	-9.8565	-1.46127	-10.2842	4.90253	-10.4085	12.9538	-10.3668	20.6961	-9.79345	26.9035	-9.04474	32.4968	-8.71869	-8.06876	-10.3411	-2.47626	-11.0086	3.40111	-11.1587	10.0458	-12.3477	16.6993	-14.8551	21.7375
Ctrl15a	M	29.6	33.5589	43.2465	-45.4457	-6.82901	38.5367	-8.58375	-9.68503	-13.3505	-55.5572	7.90986	35.0297	49.3367	45.7249	26.0175	38.9564	-25.6341	36.3817	-12.2493	35.8555	-16.8597	37.409	-21.2746	-4.82092	-12.7279	0.908787	-12.2443	6.59636	-11.5797	12.511	-10.617	18.7693	-9.27587	25.1643	-7.6728	32.066	-7.49332	-4.93381	-13.5773	0.258894	-13.8887	5.41497	-14.3638	10.8882	-14.6173	16.5519	-15.4474	21.2654
Ctrl15b	M	30.7	33.396	41.3695	-59.2795	-10.2978	41.1751	-5.57125	-12.2393	-12.9088	-60.5704	13.4731	35.9263	45.6052	43.4341	27.0481	42.4667	-24.521	39.0074	-10.0181	38.3748	-15.5923	40.2727	-20.452	-6.33369	-12.2108	-0.0588666	-11.5263	6.22267	-10.4055	14.0676	-9.51795	22.2541	-8.00069	29.1245	-6.38501	35.4517	-5.14434	-6.98241	-12.7458	-1.13121	-12.7291	4.8137	-12.9775	11.7715	-12.5944	19.3614	-13.393	25.2786
Ctrl16a	F	30.2	34.831	40.938	-55.0471	-7.95238	38.2544	-5.21935	-9.28406	-12.0177	-54.7811	8.23155	35.5971	46.8699	47.3729	23.2366	40.2999	-26.2159	36.4212	-10.5147	35.5959	-16.3394	37.5774	-21.684	-4.18186	-11.8861	1.28867	-11.2311	7.19305	-10.391	14.8971	-9.55029	22.6021	-8.4339	28.695	-7.52382	34.0005	-6.28366	-4.60676	-12.3506	0.25918	-12.4461	5.52232	-12.9132	12.031	-12.666	19.1457	-13.8204	24.2474
Ctrl16b	F	30.1	36.713	40.3045	-53.9601	-7.5916	38.6719	-11.1205	-10.8473	-9.99419	-52.1432	10.1252	38.4103	45.6389	50.6762	18.1766	37.4286	-29.997	36.7695	-15.5762	34.7789	-20.6185	35.1851	-25.5702	-7.01479	-10.0927	-2.01796	-10.2587	3.50989	-10.4386	10.8524	-10.4537	19.0431	-10.3969	26.426	-10.5319	33.3083	-10.4311	-7.35992	-10.7017	-2.94007	-11.1779	1.8503	-12.302	7.61485	-13.9359	14.4674	-16.2003	20.2991
Ctrl17a	F	31.5	36.2145	35.3702	-58.0154	-4.70346	35.5668	-12.0737	-14.9472	-11.6648	-55.1226	16.9566	37.7286	41.1146	47.4769	12.8677	31.3831	-28.8563	32.4868	-15.8632	30.4209	-19.9973	30.4337	-24.2959	-9.31583	-11.8321	-3.00598	-12.3206	3.49946	-12.2422	10.8147	-12.1362	17.7076	-12.213	23.8662	-12.3539	30.0402	-12.7833	-9.91304	-12.5019	-4.30453	-13.1645	1.51551	-13.7101	7.88917	-13.827	13.8413	-15.5425	17.5011
Ctrl17b	F	32.3	33.2423	41.1809	-56.7991	-14.7301	39.8175	-5.75299	-8.92384	-12.3875	-58.5286	2.06777	34.602	46.5894	47.8722	25.0738	42.0118	-25.245	38.1171	-10.1275	38.5287	-15.3716	40.5415	-20.4549	-3.54252	-11.8947	2.26882	-11.0236	8.6942	-9.7211	16.0553	-8.48596	23.2182	-7.57738	29.3871	-6.95783	34.9179	-6.12919	-3.86668	-12.3735	1.34224	-11.5423	7.14319	-10.4116	13.9215	-10.054	20.6913	-11.7019	25.951
Ctrl18a	M	30.4	41.0543	36.9902	-53.9261	-5.54519	38.0383	-13.7535	-11.024	-10.3575	-52.7894	13.664	44.5386	41.8277	55.3864	13.572	36.8497	-30.1472	35.3044	-17.1889	34.6786	-21.5671	35.9777	-26.0278	-7.20059	-10.8478	-2.58954	-11.4405	2.82624	-12.0871	10.4102	-12.5822	18.4273	-12.5062	25.3497	-12.5192	31.9844	-12.9416	-7.38642	-11.1937	-3.20071	-12.0791	1.62386	-13.6887	8.09773	-14.6271	15.4164	-16.0558	20.4741
Ctrl18b	M	32.3	36.7733	39.7413	-53.7706	-3.73203	36.3241	-11.8019	-10.5185	-10.0722	-48.2073	14.3909	37.6592	44.9881	45.2434	23.0332	32.8825	-29.633	31.427	-13.4283	29.8989	-18.0852	31.1672	-23.8058	-5.12406	-9.99946	0.467573	-10.0074	5.39136	-10.024	10.2621	-9.9398	15.8178	-9.94777	22.136	-9.05638	29.1155	-9.37068	-5.36932	-10.6444	-0.305214	-11.2499	4.47904	-12.0565	9.29165	-12.8138	14.6095	-13.9154	18.7201
Ctrl19a	M	32.5	36.2187	37.2688	-59.3694	-2.91881	40.3663	-13.6589	-9.72356	-9.02275	-56.3202	15.9252	37.7692	43.0563	47.0457	20.17	37.6279	-28.2638	36.5895	-15.8862	34.8851	-19.7231	35.7179	-24.153	-5.52848	-9.25891	-1.60599	-9.36814	2.82448	-9.33186	11.1888	-9.30456	20.6167	-9.59195	27.6143	-9.98806	34.1637	-11.5221	-5.83214	-9.66564	-2.27331	-10.2481	1.74759	-10.7674	7.80049	-11.6612	15.6731	-13.955	21.6266
Ctrl19b	M	33.2	40.5321	37.4754	-58.8513	-4.06814	44.6955	-12.8712	-7.44099	-9.27956	-54.5113	16.2354	41.8582	42.6454	50.7566	22.635	38.4479	-30.6932	38.9862	-15.6962	36.1069	-21.0717	37.376	-26.2615	-2.40231	-9.60015	3.11104	-10.1744	9.06278	-10.6901	15.4222	-10.7535	22.1825	-10.2778	29.0602	-9.73503	36.7314	-10.904	-2.89713	-10.0938	1.9079	-11.4534	7.21373	-12.9956	13.2604	-14.1457	19.604	-16.4631	24.7742
Ctrl20a	M	34.4	32.4993	45.1185	-57.6903	-16.8126	40.5137	-7.67965	-10.4117	-11.4908	-57.5565	2.56381	33.8911	50.9331	44.7708	28.5563	40.9373	-23.9891	36.2726	-10.3723	36.3625	-14.6703	38.8951	-19.421	-5.17855	-11.1299	1.06328	-11.0053	7.38001	-10.5184	13.2273	-10.3673	19.5236	-9.86484	25.8424	-8.26309	32.8437	-7.54456	-5.60146	-12.3887	-0.151889	-12.5752	5.74322	-12.9134	11.8297	-12.7859	18.2044	-12.9245	23.7098
Ctrl20b	M	33	33.1386	40.1496	-51.2579	-11.0385	38.6573	-6.65867	-8.21627	-8.20372	-58.6339	10.2014	34.0566	44.949	49.2588	19.8812	37.7188	-23.4712	36.4159	-10.0366	35.4482	-14.3151	36.2457	-18.8601	-5.54577	-7.95024	-1.91611	-7.71777	2.82909	-7.69877	10.3326	-6.98403	18.675	-6.72095	25.9044	-5.98778	32.7742	-5.87646	-5.7194	-10.317	-2.68638	-10.3721	1.59262	-10.4509	7.6766	-10.4019	14.9556	-10.6776	20.4328
Ctrl21a	M	32	33.787	42.0093	-54.8132	-10.0457	37.8246	-9.054	-6.76769	-8.60276	-56.177	6.10162	34.7513	48.5117	47.6581	24.307	38.811	-25.9931	35.3432	-11.8933	34.8839	-16.2248	36.6712	-21.1126	-4.597	-8.92164	-1.46795	-9.13234	3.75383	-8.42662	13.4158	-8.31673	22.1065	-7.96563	27.8606	-7.12808	32.9106	-7.30692	-5.03728	-10.245	-2.41079	-11.4545	1.91537	-12.5034	9.40692	-12.8112	17.2442	-13.8867	22.3573
Ctrl21b	M	35	33.3428	42.697	-61.0397	-14.61	39.6058	-6.85372	-13.8474	-13.8577	-57.3872	8.33614	36.0523	47.7979	43.4005	26.0417	41.8887	-24.3101	37.3174	-10.4916	38.426	-14.9557	40.6522	-19.7054	-7.91519	-13.5891	-1.67795	-13.0825	4.78834	-12.053	13.1524	-11.244	21.0338	-9.86824	27.5296	-8.53815	33.5258	-7.44055	-8.56475	-14.7317	-2.92191	-14.8467	3.34321	-14.5755	10.5333	-13.5718	18.1932	-14.0527	23.8918
Ctrl22a	M	33.7	29.1972	45.5991	-55.8623	-13.2025	41.0426	-4.85613	-7.43919	-7.42707	-56.3813	7.73629	31.2906	50.1338	43.5303	26.5114	40.4625	-23.5741	36.6331	-7.2184	35.4144	-11.8133	38.1445	-17.2747	-3.69697	-7.09974	0.386901	-6.72036	4.70189	-6.18905	11.0378	-4.69495	18.9213	-4.51048	25.8299	-4.07911	33.2039	-3.78075	-4.02476	-8.05092	-0.490632	-8.15146	3.32482	-8.2703	8.18516	-8.58701	14.5346	-9.8103	19.9505
Ctrl22b	M	35.6	36.2077	41.1819	-57.3595	-7.75612	40.6543	-9.55894	-10.4049	-11.1963	-56.4957	9.30283	37.4691	46.8686	50.3219	26.5467	38.1205	-26.7422	36.4929	-11.9177	35.7223	-16.6639	37.335	-21.8204	-4.54086	-10.6771	1.05443	-10.3786	6.51669	-9.94711	12.4691	-9.34249	19.306	-8.57255	26.2943	-7.861	33.5235	-8.01108	-4.96907	-11.6702	0.196514	-12.3721	5.30179	-13.1346	10.8843	-13.344	17.0116	-14.6255	22.3268
Ctrl23a	M	36.5	32.1313	38.2331	-59.2901	-7.23331	38.5055	-10.3851	-11.0605	-8.94242	-60.4587	10.1048	34.4725	43.5239	44.8732	23.8698	38.0348	-27.0884	36.3207	-14.271	36	-18.7278	37.3321	-23.0218	-4.7857	-8.91469	1.84935	-9.57291	8.73566	-9.75047	14.6005	-10.1192	20.2767	-9.41648	26.6306	-9.42575	32.7427	-10.0687	-5.4413	-10.2946	0.662977	-11.4628	6.94776	-12.3479	13.1259	-12.909	18.4689	-14.5179	22.8769
Ctrl23b	M	35	37.4851	37.4106	-55.6205	-11.7795	39.3526	-7.0498	-11.996	-10.1026	-54.8701	12.5846	39.6255	43.6793	51.2422	23.526	38.3039	-26.0309	37.1799	-11.2405	36.4862	-16.0039	37.3013	-21.0209	-6.8562	-9.73272	-0.903091	-9.6603	5.83371	-8.86	14.2601	-8.10004	21.9074	-7.64543	28.2817	-7.72159	34.1714	-7.64103	-7.29415	-10.5752	-2.05988	-11.0675	3.93073	-11.3538	10.948	-11.4438	17.5511	-12.8853	22.0608
Ctrl24a	M	36	36.4006	40.5749	-51.6239	-7.5302	41.5554	-8.53886	-9.43633	-10.8041	-55.7226	11.9621	39.9099	45.0356	48.3383	23.9727	36.2832	-26.9987	37.097	-11.6815	35.2071	-16.5098	35.7437	-21.7464	-5.19647	-10.4896	-1.78277	-10.3503	2.04242	-10.2914	10.5049	-9.63649	21.0033	-9.2898	28.4355	-8.48832	35.1624	-8.44313	-5.576	-10.9978	-2.36314	-11.0475	1.21039	-11.5971	7.11128	-12.6127	15.6224	-13.7021	21.4107
Ctrl24b	M	38.1	30.9338	41.6872	-54.2822	-14.1476	40.277	-9.37485	-9.30061	-9.68107	-54.4748	7.04968	30.9656	47.2968	45.8735	27.0114	42.7583	-25.3837	39.2311	-12.3529	39.2536	-16.6693	40.9732	-21.0233	-4.80141	-9.37619	0.0963311	-9.24932	5.7282	-9.05227	13.9313	-8.54437	22.1995	-8.44202	28.768	-7.79592	34.8725	-7.03167	-5.02069	-10.6363	-0.532446	-10.9001	4.49502	-11.5176	11.384	-11.7123	18.9654	-12.8366	24.3065
Ctrl25a	F	39.6	37.1966	36.4303	-59.1437	-9.21856	39.0507	-12.2507	-12.85	-9.86491	-53.7969	14.4384	38.2882	42.2882	51.618	17.1622	36.9063	-29.6941	35.8318	-15.5907	35.0174	-20.1274	36.4534	-24.893	-6.548	-10.2722	0.329175	-10.996	7.16229	-11.3455	14.0773	-10.9322	20.6506	-10.5923	26.8919	-10.7293	32.9998	-11.2994	-7.21786	-11.0299	-1.09899	-12.1516	5.45356	-13.3773	12.2299	-14.0496	18.6956	-15.23	23.299
Ctrl25b	F	36.2	30.8458	38.7855	-49.2571	-11.4856	39.7896	-12.3855	-9.62983	-10.8157	-53.6782	4.3921	31.5321	44.6427	47.0421	15.7875	38.8753	-30.1115	35.0032	-15.7642	33.921	-20.5896	36.2319	-25.5989	-4.39038	-11.0226	2.05558	-11.3584	7.82116	-11.2605	11.4766	-11.3431	16.6271	-11.6723	23.3819	-11.3464	31.1786	-12.1199	-4.67432	-12.159	1.34279	-12.5648	7.42702	-13.0794	12.3299	-14.1757	17.7161	-15.7998	22.9458
Ctrl26a	F	41.8	36.225	38.3373	-58.4585	-9.81095	41.2434	-10.005	-11.2443	-12.818	-55.6918	11.8811	36.346	44.3928	49.079	21.0967	39.2093	-27.9234	37.4244	-14.1055	36.0692	-19.2437	37.5913	-23.9672	-4.20534	-12.4763	2.45581	-11.9584	9.41475	-11.4511	16.4384	-11.4485	21.9713	-10.5363	27.8762	-9.74585	34.5308	-10.0971	-4.86127	-12.7762	1.31693	-13.4569	7.96213	-13.5726	15.0796	-13.5202	20.7322	-16.0489	24.9581
Ctrl26b	F	41	30.4644	40.6169	-55.8622	-6.95946	40.7222	-10.7684	-12.4088	-10.5873	-53.1494	10.3127	30.4305	46.0613	43.3305	25.8247	42.1632	-26.6198	36.9991	-13.1677	37.768	-17.1632	40.87	-21.596	-7.38498	-10.4381	-0.531473	-10.55	6.55731	-10.2512	13.2001	-10.4409	19.3896	-10.3514	25.7106	-10.2315	32.8588	-10.3064	-8.21944	-12.5466	-2.11021	-13.046	4.66552	-12.5469	11.5828	-12.6105	18.3301	-14.2693	23.8811
Ctrl27a	M	40	31.5861	41.4642	-46.1317	-8.86777	36.9259	-11.075	-9.37018	-12.1803	-49.1235	8.27502	32.7521	47.6713	44.9963	21.3453	34.7766	-28.0422	33.5129	-14.2439	32.6861	-18.5934	34.1231	-23.0512	-4.01437	-11.9421	1.78878	-11.8747	7.03667	-11.4613	10.9867	-11.514	16.2915	-11.9646	22.77	-11.1407	29.9156	-10.5299	-4.13961	-12.7155	1.17702	-13.4948	6.28312	-14.0567	10.8234	-14.2537	15.6483	-16.2093	19.1772
Ctrl27b	M	41	32.7978	38.4318	-56.3794	-10.4519	39.7461	-10.9973	-11.8297	-8.99915	-52.5837	16.6909	34.4217	43.7066	44.7119	23.3473	39.1373	-27.9298	36.8679	-14.5142	36.0421	-18.8649	37.5042	-23.3119	-5.41587	-8.96171	0.422012	-9.25852	5.58816	-9.65324	11.167	-9.98952	18.1924	-9.98409	25.6122	-9.90281	33.0047	-10.2896	-6.19721	-9.68363	-0.814426	-10.5996	4.42801	-11.6734	10.0356	-12.3348	16.7609	-13.571	22.531
Ctrl28a	F	42.6	25.4441	44.689	-53.2018	-15.2277	39.1415	-2.51192	-7.94658	-13.2007	-55.6919	-2.25529	24.1242	50.7702	41.8279	28.4266	43.2774	-18.277	36.8888	-6.03272	37.5463	-10.7826	40.6174	-14.6949	-3.55114	-12.2743	2.48404	-11.013	8.73377	-9.24048	15.2589	-7.85658	21.8029	-5.74159	27.6101	-3.47989	33.2521	-2.17114	-3.89638	-13.0572	1.53707	-12.4515	7.66997	-12.0665	14.221	-11.1012	21.2511	-10.7362	27.2502
Ctrl28b	F	38.8	35.8197	39.6615	-56.9228	-8.91148	38.0486	-9.48997	-13.2077	-10.753	-54.2913	12.0968	36.927	45.0673	45.68	24.1659	37.45	-26.7594	35.1024	-12.7365	34.9807	-17.24	36.5235	-21.8851	-6.28721	-10.8245	0.837945	-10.7215	7.22891	-10.269	13.6588	-10.2687	20.0693	-9.78581	26.1127	-9.4892	32.0818	-9.20243	-6.88423	-11.4302	-0.367493	-12.1121	5.80453	-12.6877	12.2333	-12.8442	18.6583	-14.5491	23.4597
Ctrl29a	F	42.2	40.0335	35.2315	-56.7446	-9.20806	42.7608	-13.0213	-12.565	-11.956	-57.5143	15.1673	41.8174	41.1456	54.676	16.0882	33.9554	-28.1592	37.5991	-14.9519	35.1724	-19.1516	35.1393	-23.8967	-7.48867	-11.5379	-1.93068	-11.5888	4.11824	-12.0185	11.4078	-11.9791	19.3157	-11.8341	27.1939	-10.8842	35.1137	-11.5376	-8.17128	-12.9001	-3.10156	-13.2139	2.54377	-13.873	9.10461	-14.5577	16.078	-16.1507	21.4776
Ctrl29b	F	38.2	35.5725	39.1756	-57.9728	-8.47399	40.0285	-10.9057	-14.0547	-12.626	-55.9288	13.2341	37.0713	44.997	46.7636	21.1851	41.6933	-29.8007	37.6726	-15.0158	37.7832	-20.2655	39.9869	-25.3323	-7.87001	-11.8229	-1.92567	-10.9855	4.43573	-10.8052	11.4946	-10.5277	18.7816	-9.91017	25.9925	-10.1023	33.2619	-10.121	-8.16027	-12.489	-2.68172	-12.9588	3.17142	-13.7277	9.75171	-13.9537	16.8636	-15.2579	22.8443
Ctrl30a	M	47.9	26.8344	45.3635	-56.5154	-17.8636	42.7456	-5.50724	-9.25902	-15.5522	-55.0293	1.52322	27.7336	51.3349	46.3498	30.3382	47.6555	-18.0729	41.2166	-9.13602	42.0466	-13.3101	45.0222	-15.9464	-4.85188	-15.1492	0.891159	-14.8425	8.74955	-14.2083	19.7941	-10.8063	27.7752	-7.07077	33.3363	-5.42008	37.9832	-4.68843	-5.21105	-16.6548	0.227091	-16.9867	7.35689	-15.8823	17.0806	-13.4944	26.1756	-13.2983	31.7805
Ctrl30b	M	43.5	29.8219	41.3312	-60.2277	-16.5616	39.073	-9.01092	-12.0221	-11.1117	-57.4635	9.86569	33.4014	46.7689	42.8017	24.8295	41.7818	-22.6591	36.7856	-12.6919	37.0192	-16.6501	39.3243	-19.9389	-7.10877	-10.7754	-0.957258	-10.5437	5.20158	-10.3499	11.6135	-10.0529	18.5778	-9.62443	25.3983	-9.31715	32.41	-9.4004	-7.33825	-11.6488	-1.80398	-11.7534	4.08783	-12.1214	10.3097	-11.9015	17.6014	-12.6129	23.7822
Ctrl31a	M	41.9	31.9819	40.4825	-59.2508	-12.5141	38.5061	-4.07422	-9.73764	-8.41392	-58.6242	7.5688	35.7271	45.6287	44.7614	26.6525	41.2803	-23.6528	35.4173	-6.66106	36.2825	-11.8467	39.5186	-17.6631	-4.20844	-7.09454	1.60459	-6.27026	7.59529	-5.5988	14.7109	-5.30541	21.8471	-5.44127	27.3585	-4.47193	32.6792	-3.56613	-4.70497	-8.52521	0.458669	-8.04639	6.02822	-7.79504	12.4694	-7.96137	19.3178	-9.82981	24.6573
Ctrl31b	M	44	28.721	43.7666	-53.5271	-14.7483	39.9199	-7.11446	-12.6719	-10.9148	-55.1106	6.38561	29.687	48.5839	43.9502	26.5051	40.3805	-25.2503	36.5236	-10.6623	36.1722	-15.4505	38.6688	-20.3998	-7.11537	-10.3861	-1.38315	-10.3744	4.2209	-10.5898	10.5747	-9.80876	17.787	-8.19474	24.9288	-6.64367	32.3444	-6.66016	-7.21363	-11.1177	-1.95653	-11.6223	3.27287	-12.1034	9.1428	-11.9645	15.7091	-12.345	21.3176
Ctrl32a	M	45	37.4361	39.7315	-60.2547	-6.74655	40.9446	-10.3936	-10.9421	-11.7598	-51.2347	12.8056	39.5286	45.673	47.5392	23.187	37.3047	-27.9293	37.0504	-13.8626	35.2859	-18.5446	36.1818	-23.3318	-5.58492	-11.6036	0.128881	-11.4025	5.8869	-10.6596	12.9015	-10.0915	20.3828	-10.0474	27.3723	-10.1086	34.3321	-9.93051	-6.04469	-12.5259	-1.00571	-12.8008	4.1907	-13.0629	10.2436	-13.1312	16.7674	-14.5817	21.7172
Ctrl32b	M	45.8	22.2607	49.023	-55.4306	-20.7126	38.7452	-3.84246	-10.4885	-11.9117	-57.6761	-0.359495	21.9206	54.161	35.9093	34.8215	43.6873	-16.5686	35.6152	-7.44136	36.0196	-11.858	39.6946	-14.8603	-4.80988	-11.3016	0.434444	-9.91782	6.48374	-9.00806	12.3371	-8.33809	18.1677	-7.03682	24.2834	-5.39708	31.2106	-4.17449	-5.17699	-12.1582	-0.218441	-12.2892	5.53583	-12.4971	11.6041	-11.7772	17.8022	-11.9585	23.6012
Ctrl33a	M	45.2	32.9732	41.0834	-52.1954	-7.9126	38.009	-10.1738	-11.7245	-10.7837	-54.6874	13.9111	34.2454	46.3376	48.1965	20.3995	36.5755	-25.1939	35.2855	-12.902	34.2729	-16.9206	35.5101	-21.0067	-6.35874	-10.4807	-0.47794	-10.3446	5.44004	-9.75623	12.6207	-8.6753	19.8627	-7.74324	26.4527	-7.11746	32.5443	-8.01311	-6.85587	-10.6835	-1.45834	-10.8998	3.69414	-11.5839	9.74698	-12.0627	15.7582	-13.5808	20.7893
Ctrl33b	M	45.9	37.1222	33.5124	-59.8768	1.12726	41.0586	-16.0635	-14.7186	-11.2626	-55.807	20.907	39.6358	39.1622	44.0067	17.4138	36.8426	-30.4742	36.6096	-18.5111	34.7961	-22.4562	35.8177	-26.4598	-8.23658	-12.2255	-1.32948	-12.9257	4.76908	-13.0428	9.81283	-13.4903	16.023	-13.7607	23.7145	-13.163	32.4959	-14.39	-8.75361	-12.7332	-2.65972	-14.0577	3.14927	-15.0246	8.73747	-15.3957	14.3717	-17.6863	18.1354
Ctrl34a	M	46.4	41.0639	38.147	-63.1293	-6.55939	40.8421	-9.80282	-13.9046	-10.3176	-55.5253	17.4371	43.9127	42.4327	53.4643	19.5632	35.6391	-31.2364	37.3053	-14.4219	35.4954	-20.2012	36.0759	-25.8533	-8.51802	-9.95383	-2.34436	-9.68802	4.19154	-9.7019	12.0245	-9.73542	20.2568	-9.42455	27.841	-9.64562	34.8393	-9.89644	-9.03491	-11.173	-3.73809	-11.5314	1.95044	-12.2664	8.24095	-13.6755	14.78	-16.3112	20.1585
Ctrl34b	M	47.2	38.5766	36.6498	-53.5926	-7.61049	33.5144	-14.1925	-10.683	-12.5676	-51.1904	13.6317	40.1738	43.0707	46.408	11.9632	30.5921	-32.3857	31.5759	-18.3203	30.4506	-23.038	30.4602	-27.5748	-4.65316	-12.6987	2.23377	-13.1261	8.49429	-13.261	12.6119	-12.9189	16.0929	-12.5767	21.5545	-12.6988	27.9331	-13.7452	-5.30105	-14.1375	0.893847	-14.879	7.11184	-15.6662	11.6972	-17.1375	14.609	-19.854	16.7397
Ctrl35a	M	49	34.2448	38.4333	-56.2682	-5.57147	37.9982	-12.3396	-10.6813	-11.2031	-55.796	12.5789	36.4152	42.9087	44.0212	21.8741	39.8885	-28.7909	35.2872	-15.8005	35.2596	-20.243	37.5618	-24.5386	-4.17259	-11.2707	2.88797	-11.9821	8.99154	-11.7228	13.6709	-11.6561	18.7619	-11.6012	24.8304	-11.3505	31.4424	-11.5364	-4.54382	-12.0318	1.91078	-13.2558	8.01298	-13.8749	13.2634	-14.7	18.2772	-17.0129	22.2964
Ctrl35b	M	50.2	37.4075	36.3414	-55.685	-12.4805	39.9362	-12.3037	-12.7185	-11.9049	-56.4886	13.8464	41.0389	40.7936	51.7209	18.9271	35.0565	-25.3494	36.1833	-14.8048	34.7394	-18.2003	35.2243	-21.6578	-6.57483	-11.4271	0.379929	-11.1772	7.07952	-11.2968	13.1898	-10.9982	19.2003	-10.32	25.9529	-10.0858	33.0022	-11.1633	-6.83139	-12.4914	-0.489886	-12.6129	6.06257	-13.0718	11.9266	-14.2849	17.3181	-15.4441	21.2916
Ctrl36a	M	52.6	33.0591	44.0534	-49.8115	-7.46566	36.0861	-8.21497	-13.8606	-10.4719	-48.3947	8.05253	35.4091	49.1978	51.8386	21.4848	33.2958	-30.3886	32.6556	-12.1596	32.9578	-18.111	34.1292	-24.3298	-9.54093	-10.5775	-3.64327	-10.8498	3.25072	-11.4907	10.1388	-12.1424	17.0595	-13.0302	24.0306	-11.3622	29.921	-8.31043	-10.5009	-12.2807	-5.65762	-13.8295	0.537406	-15.133	7.19695	-16.3061	13.9181	-17.7605	19.1615
Ctrl36b	M	55.4	31.6493	41.7263	-53.3455	-11.4618	35.7732	-8.36574	-11.308	-7.96024	-54.5732	6.45615	32.6065	47.0081	46.084	21.5077	34.1196	-22.138	32.9609	-10.6181	32.6876	-14.4555	33.8884	-18.1961	-7.26617	-8.06915	-0.959152	-8.61033	6.10011	-8.87035	13.2859	-8.63629	19.6058	-8.55532	24.9506	-8.22388	30.1376	-6.95596	-7.7567	-10.3581	-2.44312	-11.3947	3.83378	-11.4614	10.348	-12.1691	16.3092	-13.7726	20.4771
Ctrl37a	M	58.1	36.4825	40.1349	-52.7051	-9.24509	35.9386	-13.0997	-11.3701	-9.82586	-50.4016	12.3474	37.8337	45.273	49.8751	17.5664	34.5053	-26.3431	32.7202	-14.97	31.7607	-18.1122	33.3267	-21.8398	-5.44106	-8.88476	1.23309	-8.79738	7.77507	-8.50519	12.9357	-8.17486	17.0177	-8.04411	22.4146	-7.96194	29.1669	-9.91751	-5.86549	-9.92296	-0.154357	-9.69244	5.75934	-9.69301	11.1601	-10.0704	14.3827	-12.605	16.2235
Ctrl37b	M	54.4	34.0364	39.2458	-54.1023	-6.82607	34.8636	-10.9306	-11.263	-13.3571	-53.5863	14.6725	37.4304	43.9772	41.7992	24.2454	35.759	-27.0645	32.2092	-14.081	32.4773	-18.1565	34.7487	-22.4001	-7.23194	-13.0216	-1.67095	-12.808	4.74778	-12.3547	11.1436	-11.9939	17.2636	-11.7015	23.2618	-10.915	29.1109	-10.5513	-7.36767	-14.4068	-2.39972	-14.9529	3.30768	-14.6362	9.18003	-15.5045	14.1957	-17.8276	18.5682
Ctrl38a	F	57.4	24.0521	47.8142	-49.6465	-25.0239	41.1534	-4.08127	-10.0932	-12.7973	-58.0137	-2.25952	23.5668	53.9936	43.0457	27.6936	41.674	-20.3584	39.6434	-7.95986	38.9948	-12.5766	40.0212	-16.7169	-6.29429	-11.365	-1.53271	-9.8611	4.81927	-8.387	15.0804	-6.59068	25.0227	-5.51822	31.524	-4.56382	36.76	-3.65969	-6.51584	-13.1665	-2.14793	-12.2643	3.5128	-11.0925	11.7404	-10.2036	20.8813	-9.71194	26.7287
Ctrl38b	F	62.2	28.8152	39.1164	-53.9148	-9.18967	37.8863	-10.5254	-11.9759	-9.07261	-51.3856	17.494	29.3727	45.2275	45.6697	18.611	38.2871	-26.5721	35.3189	-13.8933	34.3821	-18.5874	36.0708	-22.8624	-5.33779	-8.99741	0.92864	-9.1399	6.77114	-8.92388	12.5622	-9.17562	18.9109	-8.66838	25.4408	-7.85623	32.016	-8.15404	-5.87655	-9.96878	-0.0458744	-10.8524	5.73023	-11.8328	11.5104	-12.2673	17.672	-13.8238	23.1652
Ctrl39a	F	56	37.9214	39.0049	-55.9501	-3.40624	35.8095	-13.414	-11.2395	-10.2277	-56.0967	17.1654	38.1144	44.3826	50.7605	19.5381	37.4379	-30.4308	33.4345	-16.4652	33.7387	-20.689	35.8385	-25.3733	-5.7624	-10.6406	-0.401668	-11.0976	4.87318	-11.2267	10.2536	-11.4295	17.6123	-11.8147	24.2622	-11.432	30.1031	-12.2841	-6.33589	-11.3056	-1.31513	-12.2176	3.99973	-13.115	9.59578	-13.6566	16.6636	-14.8625	22.6341
Ctrl39b	F	56	32.6552	40.3463	-52.3228	-11.3585	35.7533	-4.53788	-9.71628	-11.1795	-51.3574	6.43319	33.6625	46.5087	43.4959	24.3894	35.495	-25.2979	34.0733	-8.88727	33.696	-14.4474	34.825	-19.9277	-4.92741	-10.8045	0.636628	-9.97657	6.5941	-8.90441	13.0721	-7.93887	19.473	-7.04159	25.5876	-6.1706	31.035	-4.76232	-5.28086	-11.6084	-0.308194	-11.9343	4.87215	-12.3955	10.917	-12.3268	17.1967	-13.324	22.9371
Ctrl40a	M	61	25.7112	48.2264	-54.0472	-16.2839	42.7953	-7.67884	-7.11542	-15.8617	-56.1386	0.335255	25.9105	53.7442	47.2242	30.0872	41.8724	-23.5017	39.7615	-10.7319	39.3403	-14.739	40.855	-19.0625	-3.67754	-13.8726	0.508273	-12.0419	6.36867	-10.3592	15.1959	-8.73405	23.7602	-7.78342	30.3694	-7.08251	36.637	-6.9436	-3.88282	-16.2737	0.33689	-15.8179	5.22623	-13.6065	12.1731	-11.8608	19.8206	-12.9319	25.2621
Ctrl40b	M	57	30.6201	42.056	-54.9295	-12.3031	42.0294	-7.26911	-8.84245	-11.1405	-52.7574	9.49251	31.4268	46.9798	45.8937	25.9676	37.1112	-25.1203	37.4621	-9.17789	36.3555	-13.9341	37.0777	-19.5558	-3.09483	-12.1512	2.71937	-12.2128	8.18941	-11.2393	13.6242	-10.2554	19.9569	-8.95089	26.8074	-6.85277	34.3278	-6.4799	-3.60469	-13.1116	1.71006	-13.8984	6.83017	-13.922	11.9734	-13.4325	17.3285	-14.3645	21.4475
βTh01	F	8	34.2136	43.7828	-55.1109	-19.4708	42.9049	-7.83546	-8.69901	-13.0534	-60.9929	6.3653	33.9207	48.9029	46.6921	21.023	45.4435	-22.0612	42.2933	-10.9238	41.9359	-15.057	43.3814	-18.9661	-5.55456	-12.3595	-1.20856	-11.4085	4.77751	-10.1293	14.5336	-8.28294	25.6927	-7.55263	33.4234	-7.00128	38.809	-6.12189	-5.53786	-13.9197	-1.60297	-13.8474	3.7078	-13.2268	11.5583	-12.985	21.8309	-13.6239	29.9179
βTh02	M	9.2	28.5986	43.0216	-55.8125	-15.6789	39.0543	-6.59825	-7.13487	-9.44828	-57.7839	4.84013	29.2205	48.4571	40.474	26.7453	43.9923	-24.0575	36.8944	-10.2957	36.908	-14.9289	40.8544	-19.0292	-4.78032	-9.52234	-0.199402	-9.28715	6.87842	-8.13131	16.7019	-7.70586	24.9825	-6.68708	30.3288	-6.08864	34.6331	-5.826	-4.77564	-11.2861	-0.918214	-12.1313	5.42002	-11.7462	13.0799	-10.6313	20.4361	-11.914	25.451
βTh03	F	9.9	37.7743	36.0538	-61.4038	-4.03757	33.6569	-14.6661	-12.4275	-11.4524	-60.0664	13.8317	38.7338	41.3916	46.6415	10.4499	35.4483	-26.4295	32.6889	-17.3541	32.2787	-20.7433	33.4347	-23.6109	-6.87582	-11.9503	-0.629323	-12.4752	5.93749	-13.2727	12.5307	-13.3084	18.0462	-13.3126	23.8835	-13.6067	29.2929	-13.2222	-7.30226	-12.8123	-1.70472	-13.9359	4.55882	-14.7051	11.0222	-15.7559	16.2954	-18.0602	19.6151
βTh04	F	12.5	35.111	38.0866	-55.4577	-12.2217	40.8533	-5.72821	-11.8114	-12.7049	-55.6317	9.87262	36.9693	43.6639	45.6493	22.8131	38.9013	-23.6972	38.5266	-10.0456	36.8198	-15.2094	37.5832	-19.8153	-9.67346	-12.5635	-5.74097	-12.1711	0.510445	-10.8148	12.1476	-8.98081	23.5905	-6.84025	30.6793	-5.87429	36.176	-5.16348	-9.85114	-14.8671	-6.45682	-15.1684	-1.35178	-15.5049	7.23964	-15.4132	17.0549	-15.3537	23.2916
βTh05	F	14	36.1085	39.3542	-58.0818	-9.83292	38.9916	-10.1697	-11.0469	-12.756	-50.8954	10.195	36.6917	45.2447	43.6106	18.5503	39.7642	-28.51	36.3406	-13.9228	35.7057	-18.8806	37.8894	-23.7949	-6.19985	-12.3706	-1.37219	-12.0464	4.47494	-11.5542	13.7301	-10.8714	22.8722	-10.7713	29.0417	-10.6386	34.0994	-10.0595	-6.59389	-13.5025	-2.20041	-13.85	3.00561	-14.5107	10.3156	-14.9971	18.3485	-16.2997	24.2704
βTh06	F	14.7	41.8318	33.9176	-56.2079	1.32987	36.2035	-13.668	-12.0739	-8.59632	-51.0787	17.6531	42.2979	39.5012	51.0043	14.5745	36.5696	-30.9091	33.5878	-17.0822	33.0734	-21.642	34.9444	-26.3233	-7.53345	-9.11254	-1.91117	-9.40496	4.82373	-10.1417	12.5855	-11.6535	19.8087	-11.2273	25.7274	-11.2115	31.0384	-12.5075	-8.1188	-10.2316	-3.49326	-11.5479	2.21454	-13.3328	9.21833	-14.279	15.868	-16.2195	20.09
βTh07	F	15.4	39.406	37.242	-57.7791	-4.76696	39.7655	-13.2407	-12.7441	-11.3504	-53.6359	15.4149	40.6831	44.229	48.407	14.7082	36.9697	-33.734	36.3017	-17.7515	34.1379	-23.4246	35.6497	-28.8143	-8.79295	-11.8382	-3.79082	-12.935	2.69657	-12.9996	13.5853	-13.3352	24.0842	-13.3394	30.4706	-13.7628	35.383	-13.1782	-9.12568	-12.1352	-4.78455	-13.0613	0.617446	-14.5438	8.60761	-16.2172	17.2847	-18.6327	22.5806
βTh08	F	16.2	40.3093	37.8048	-54.7355	-6.39125	39.8912	-14.9688	-10.565	-11.7136	-54.4607	13.3294	40.4018	44.8866	50.3896	16.3216	39.7709	-29.5692	35.786	-16.6698	34.7224	-21.5375	37.3306	-26.1373	-6.71583	-11.516	-1.40988	-11.9361	5.48487	-12.3362	15.0653	-12.2658	23.4639	-12.4099	29.1004	-12.2178	34.3183	-12.5384	-7.04864	-12.5186	-2.41772	-13.1248	3.61528	-13.9437	11.3059	-14.8687	18.8943	-16.9839	23.6896
βTh09	F	16.5	37.7542	39.7993	-56.5901	-8.46284	37.9579	-7.87759	-11.9271	-10.8598	-54.8638	13.6579	37.8693	45.3994	50.0896	18.5616	41.8894	-27.7644	35.4375	-11.6211	36.8446	-16.9994	40.113	-22.5405	-8.54641	-10.6988	-2.92972	-10.5683	5.74785	-10.6219	15.4532	-9.76454	22.5979	-9.70129	27.9801	-9.28228	32.6796	-8.2783	-8.99862	-12.6604	-4.4535	-14.5174	3.12371	-16.4061	12.5519	-15.6367	20.7403	-15.2471	26.4703
βTh10	M	17.7	34.4887	39.1336	-54.2641	-5.77737	38.2529	-9.94461	-11.1123	-11.5441	-55.5946	11.6383	35.7254	44.7689	45.4308	16.7794	41.8722	-29.4324	36.3312	-14.1395	36.3469	-19.3046	39.3993	-24.2385	-6.26039	-11.5755	-0.698868	-11.2852	5.75696	-11.1069	13.5427	-11.4291	21.3455	-11.2672	27.7072	-10.7705	33.2186	-10.0121	-6.79038	-12.6781	-1.73912	-13.1634	4.19876	-13.4706	11.0966	-14.0387	18.3837	-15.7134	24.0076
βTh11	M	18	38.2589	36.8479	-58.1861	-5.25471	42.4877	-10.6839	-10.893	-11.6326	-61.3805	9.90273	39.5478	42.6164	49.5185	20.4334	44.0298	-26.6401	40.957	-14.603	40.2612	-19.0908	42.0192	-23.0728	-5.71038	-11.4526	0.191744	-11.9565	6.47293	-11.746	13.6623	-11.8388	22.2218	-10.9837	30.0844	-9.93705	36.9333	-9.85814	-6.13702	-12.6569	-0.814012	-13.5217	4.98483	-14.4128	11.709	-14.6417	19.6609	-14.464	26.5099
βTh12	M	27	34.4292	40.9393	-54.6697	-11.74	37.4757	-7.03657	-10.2046	-11.9234	-55.0487	8.81606	35.7956	46.0346	47.2276	23.324	40.358	-22.947	36.099	-10.6275	36.549	-14.8019	38.5187	-18.8767	-5.55417	-11.5152	-0.292353	-10.339	5.43232	-9.25712	11.3191	-8.63112	18.236	-7.5507	25.4741	-7.01525	31.8659	-6.64137	-5.89929	-13.1008	-1.23725	-13.136	3.96706	-12.9561	9.7512	-13.7503	16.5706	-14.1253	23.1792
βTh13	M	28.2	35.301	40.2181	-55.0401	-7.70225	36.8943	-11.4612	-12.1857	-12.5078	-54.8702	12.6012	36.0717	46.3996	49.1081	20.9754	36.563	-28.5926	34.6129	-15.4839	34.1966	-19.9136	35.5556	-24.1079	-7.8742	-12.5298	-1.15264	-12.8406	6.23235	-12.8434	12.8628	-12.3772	19.1604	-12.2841	25.4581	-12.2853	31.5025	-11.5082	-8.20421	-14.4229	-2.30129	-15.3867	4.32026	-15.9766	10.8344	-16.7997	16.9345	-18.2652	22.2583
βTh14	M	28.8	37.7298	37.7298	-51.4805	-5.77765	36.8174	-12.2347	-11.7137	-11.6625	-51.7438	15.995	40.5145	42.7912	45.8935	17.9568	36.9814	-28.269	35.5797	-16.1088	34.8033	-20.7231	35.6664	-24.7087	-6.31574	-12.3882	-0.398112	-13.23	5.78603	-14.1276	13.1252	-14.0246	20.7257	-12.8097	27.3236	-11.9801	32.7411	-11.3379	-6.72974	-12.9944	-1.25462	-14.0905	4.42659	-15.4471	11.0695	-16.0048	17.9818	-17.3169	22.8802
βTh15	M	30.4	40.5336	35.8642	-61.1766	-2.93737	37.9136	-11.9183	-10.5721	-11.7359	-55.1148	17.1397	41.8505	41.5258	53.4573	17.1768	38.4742	-29.5861	35.5562	-15.5624	34.7416	-20.3747	36.2794	-25.1741	-9.43641	-11.6653	-5.72759	-11.4744	1.5208	-11.5123	13.7085	-11.2283	24.0215	-11.4587	29.9286	-11.4664	34.1225	-11.4424	-9.37965	-12.6839	-6.46552	-13.8086	-1.27479	-16.2804	8.30942	-18.7469	17.9727	-18.7683	23.306
βTh16	F	30.9	34.3984	41.7573	-57.7055	-18.2437	45.6912	-5.48865	-10.05	-10.846	-57.6644	2.21984	35.5183	48.1982	43.9545	25.4503	43.2988	-22.2392	40.5622	-8.83471	38.5728	-13.3755	40.5877	-17.9343	-7.8776	-10.5743	-4.71118	-10.1279	1.29608	-9.00781	12.3848	-7.77767	22.2279	-5.45176	29.7143	-6.52864	37.7088	-6.52927	-8.17182	-12.1496	-5.51352	-13.0701	-0.518599	-13.6205	7.91779	-12.7371	17.1399	-12.6498	23.601
βTh17	F	31.5	42.2487	34.5431	-54.3329	-4.8126	35.6432	-11.6657	-13.1501	-12.6247	-51.6004	22.052	43.2706	39.9864	51.7944	7.06595	32.9662	-30.5654	33.6877	-15.779	32.185	-21.3052	32.7669	-26.2231	-8.42308	-12.0916	-2.97895	-11.6501	3.56633	-11.2021	13.0894	-11.2935	21.9359	-11.3856	27.6727	-11.083	32.086	-10.6736	-8.83467	-13.0166	-4.10021	-13.6967	1.54132	-14.1738	8.79838	-15.5414	16.3661	-18.2578	21.2498
βTh18	M	31.8	35.535	40.4677	-57.5299	-10.5653	40.3405	-8.05424	-11.5963	-10.4082	-55.1876	13.1169	37.1147	44.8137	46.1943	26.9599	42.5012	-24.6178	37.3922	-12.2167	37.114	-16.7289	39.5462	-20.8661	-6.84815	-10.2665	-1.2906	-10.3181	4.83121	-10.2734	12.2114	-9.48515	19.8324	-8.75832	26.9532	-8.94251	33.8345	-8.6638	-6.94939	-10.7456	-1.83752	-11.3271	3.84727	-12.0661	10.3787	-12.2467	17.2937	-14.0487	23.4176
βTh19	M	33	35.108	40.7656	-54.7017	-15.1608	40.6375	-6.32146	-12.2647	-10.0444	-55.5409	10.0409	36.4548	46.3694	46.9542	21.7679	41.0726	-23.4	37.4417	-9.7835	37.1583	-14.8645	39.0111	-19.2855	-8.30732	-10.075	-2.60997	-9.98163	4.81961	-9.23297	13.8783	-9.12195	21.9686	-9.15231	28.3721	-7.70618	34.5107	-6.36197	-8.75111	-12.0464	-3.79068	-13.1537	2.7959	-13.668	10.8599	-13.8497	18.994	-15.0207	24.6566
βTh20	M	33.7	35.9818	39.6589	-64.8668	-11.7701	37.9644	-12.9264	-12.3915	-10.6113	-53.6173	14.0184	37.2255	45.1327	50.8004	17.6436	37.4053	-30.4865	36.4971	-16.4033	36.2452	-21.14	37.0961	-25.9421	-8.83956	-10.8788	-3.48673	-11.2662	3.41756	-11.4244	13.3001	-10.9033	22.4763	-10.448	29.041	-11.1292	34.137	-11.5744	-9.25773	-11.5205	-4.73404	-12.2958	0.892481	-13.5702	7.81965	-15.0806	14.501	-17.8337	19.6733
βTh21	M	34.8	35.4191	37.0512	-59.984	-8.47194	34.5463	-8.30415	-12.0048	-10.1187	-59.1696	9.39399	35.887	42.3804	44.0884	17.1704	40.8132	-24.301	33.6589	-11.1896	34.6585	-15.4131	37.7804	-19.7308	-6.44914	-10.4118	0.372991	-10.4757	7.61219	-10.9873	14.7431	-10.1434	20.7474	-9.13872	25.8322	-7.96697	30.2502	-6.99278	-6.8529	-12.1077	-0.740136	-12.7433	5.85458	-12.8558	12.5853	-12.9817	18.4012	-13.9968	22.662
βTh22	M	34.9	36.174	37.1391	-53.197	-2.61748	34.7091	-7.74198	-14.447	-11.0056	-52.9275	15.9217	38.5717	41.9258	44.3225	19.3686	35.1584	-26.0076	33.9176	-11.4708	32.8453	-16.444	33.7474	-21.2221	-9.1529	-11.3872	-3.22938	-11.6107	3.51672	-10.9177	12.5782	-8.96232	21.6474	-8.52377	27.6906	-7.69852	31.7274	-6.54879	-10.0461	-12.6876	-4.65167	-13.3141	1.46608	-13.2151	8.7934	-13.4733	16.6068	-14.7039	21.9231
βTh23	M	36.4	34.1056	36.6369	-58.4328	1.70649	39.0732	-13.027	-9.55626	-11.8662	-53.1737	24.6511	35.3004	41.6966	52.6381	17.2659	35.7291	-29.2377	35.3904	-16.0966	33.8168	-20.3616	34.5425	-24.6825	-5.78317	-11.7922	-1.45161	-11.599	4.52602	-11.0075	14.9237	-10.4918	23.9683	-11.4662	29.5359	-12.1701	34.3474	-12.3438	-6.27369	-13.3143	-2.60272	-14.1726	2.07134	-15.6844	9.81118	-17.2447	17.5822	-18.7233	21.9202
βTh24	M	37	37.1355	37.1179	-55.452	-9.56032	40.1173	-9.56071	-11.9278	-10.6141	-53.1575	11.8443	36.9646	43.0078	45.5829	23.7327	41.1696	-28.2137	38.0216	-13.541	37.9791	-18.6278	39.9322	-23.5228	-7.42986	-10.4082	-1.27653	-10.1279	5.83553	-10.0362	13.4673	-10.2381	20.8529	-9.82958	27.6661	-9.17482	34.1752	-8.64611	-7.87571	-11.2805	-2.41952	-11.679	3.96483	-12.1831	10.9354	-13.4149	17.9906	-15.3892	23.7484
βTh25	F	37.3	30.9637	41.77	-61.1567	-15.9166	37.9636	-7.31185	-11.3389	-12.4488	-57.3851	9.02205	30.7135	47.7699	44.9817	24.9084	40.3576	-23.5622	35.7526	-11.3264	35.3495	-15.9048	37.5205	-19.9693	-5.83493	-12.1825	0.346111	-12.1784	7.16324	-11.8658	15.1169	-11.6464	22.0502	-9.89978	27.7242	-8.50528	32.98	-7.34015	-6.1585	-12.7971	-0.572428	-13.074	5.5463	-13.3532	12.472	-13.0237	19.0156	-14.2862	23.7986
βTh26	F	40	31.2247	42.255	-52.8993	-8.44205	40.3167	-4.92938	-10.6565	-17.1118	-55.6737	12.8887	32.6039	49.9078	41.3577	23.1324	41.575	-25.3008	38.4637	-9.0961	37.8734	-15.1479	39.6995	-20.4539	-8.42822	-15.6326	-4.98862	-13.6253	2.89015	-11.0477	14.6211	-8.52132	24.2547	-6.27003	30.6626	-4.2425	35.747	-3.37276	-8.714	-17.7873	-5.83036	-17.9634	0.591986	-18.1846	10.4633	-17.5063	19.7619	-17.2	26.1051
βTh27	M	40.1	38.8802	37.4492	-52.4672	-4.30009	38.9374	-9.96755	-9.92117	-9.27077	-53.637	11.9959	40.3869	43.0204	48.665	16.1517	35.3732	-26.5565	38.1335	-13.1213	36.878	-17.5725	36.0456	-21.9398	-5.1799	-9.19223	-1.65246	-9.26313	3.60917	-9.41038	12.4087	-9.18315	21.4646	-8.47097	29.0281	-7.474	34.9682	-8.10886	-5.48966	-10.4611	-2.63183	-12.2024	1.05984	-14.962	8.35384	-15.7605	16.297	-16.4046	21.8818
βTh28	F	40.2	31.1282	42.9125	-52.6217	-14.5122	37.1832	-8.54553	-10.2015	-15.6606	-58.4461	7.40316	32.6373	48.9809	40.9167	21.1669	37.9869	-26.1273	36.7606	-12.3157	36.5698	-17.2724	37.1348	-21.8606	-5.39904	-15.3211	0.442686	-15.0548	7.41772	-14.3223	15.5417	-12.8283	23.3092	-11.35	29.4948	-9.70938	33.8724	-7.96671	-5.64407	-16.7874	-0.219514	-16.9339	6.23185	-16.6806	13.471	-16.5657	20.3935	-17.5748	25.6128
βTh29	F	41.2	30.8774	40.8396	-51.6135	-9.12647	37.4406	-8.20673	-10.5468	-13.0773	-52.2216	10.2471	30.9314	46.2124	45.2204	21.4473	37.7091	-24.764	34.5085	-12.5076	33.6529	-17.2164	35.7259	-20.9493	-7.94465	-12.1714	-0.790239	-12.166	7.84649	-12.5957	16.1315	-12.1643	21.1411	-10.7295	26.2496	-9.72508	31.8878	-8.4987	-8.12246	-14.4248	-2.03877	-15.4763	6.00579	-15.545	14.2241	-16.225	20.2021	-17.7193	23.8567
βTh30	M	42.8	26.765	46.0702	-53.6551	-13.339	43.396	-2.86264	-8.54203	-14.1913	-52.3617	4.67764	27.6486	51.2525	42.8518	32.0971	43.697	-23.0539	41.0771	-7.94708	40.5397	-13.8494	42.446	-18.6357	-4.18097	-13.765	0.778488	-13.1425	6.51715	-12.0474	14.7611	-9.94383	23.3841	-7.74011	30.6468	-5.49801	37.1936	-3.16546	-4.2195	-15.0204	0.387039	-15.0955	5.61336	-15.7033	12.6182	-15.2936	20.5234	-15.1586	26.8489
βTh31	M	43.2	33.7244	40.3576	-53.1575	-8.56622	37.8671	-7.80111	-10.2829	-10.4535	-52.7385	9.28007	34.0394	46.1932	47.0658	22.2639	40.205	-22.6244	36.1072	-10.7863	36.2217	-15.275	38.5674	-18.8128	-6.62738	-10.0729	-2.80592	-9.8097	2.09795	-9.54918	10.6658	-8.71406	19.9507	-7.83073	26.7789	-6.25702	32.6619	-5.72882	-6.881	-11.4827	-3.41835	-12.1587	1.09725	-12.9048	7.93888	-13.7927	16.5511	-15.0586	23.377
βTh32	M	45.7	34.1412	38.7047	-47.7593	-7.71925	45.3733	-9.32385	-10.0614	-11.3532	-51.9381	13.3161	35.1409	43.6856	48.1326	22.735	41.1755	-28.1313	40.6091	-12.6077	38.657	-18.3455	39.7498	-23.6609	-8.71292	-11.3332	-5.05257	-11.275	2.26068	-11.0463	11.6598	-9.73559	21.3367	-9.84157	29.8796	-9.24526	37.9125	-7.9583	-8.96664	-13.2081	-6.23296	-14.8435	0.123199	-15.9462	8.64234	-15.0279	18.021	-15.8475	25.1407
βTh33	M	47.1	35.2275	38.3634	-56.0498	-4.4587	39.0271	-7.50562	-8.48202	-9.39027	-57.2491	8.27354	36.9414	42.919	46.3561	27.6087	44.4025	-22.3118	38.464	-10.121	40.0432	-14.2371	42.6455	-18.3627	-6.13003	-8.82336	-2.23679	-8.08178	3.79202	-7.52041	13.7613	-6.07274	24.0568	-5.891	30.4352	-5.68725	35.0155	-5.55425	-5.86966	-10.6133	-2.5832	-10.9049	2.6995	-11.3803	10.5112	-11.6899	19.9531	-12.6352	27.3484
βTh34	M	48	33.3547	40.4038	-57.7085	-12.0303	35.3399	-6.34501	-12.3521	-12.1986	-53.951	13.9359	35.6529	44.5261	43.7592	24.6832	41.9083	-25.7844	35.0573	-10.0094	36.4945	-15.2855	39.8954	-20.4374	-6.6783	-11.3304	0.901773	-11.0174	8.78709	-10.0413	15.4088	-8.35991	20.9074	-7.50585	25.9944	-6.59748	30.5628	-5.17235	-7.26356	-12.5475	-0.517813	-12.4229	6.80772	-12.2371	13.6408	-12.3786	19.4125	-12.5709	23.8302
βTh35	M	50	31.5168	40.9223	-54.6888	-12.2041	37.785	-5.20784	-8.50975	-12.9686	-52.1887	8.93269	32.2118	47.2045	45.3264	20.775	40.1858	-25.712	36.6431	-9.65653	36.5349	-15.4977	37.9856	-20.8641	-4.28039	-12.5567	-0.556745	-12.0187	3.62127	-11.2555	11.0289	-10.155	20.021	-8.92142	27.3317	-7.58441	33.0428	-5.20212	-4.87166	-13.3566	-1.48962	-13.4848	2.34352	-13.9127	7.92926	-14.6765	15.1665	-15.6441	20.8376
βTh36	M	51	35.2466	39.0455	-51.6668	-8.75986	37.15	-14.3915	-12.3145	-12.419	-52.2995	13.3227	39.7188	43.6369	46.4568	23.7265	35.7826	-29.0915	33.6506	-16.4245	33.0637	-20.357	34.7946	-24.7155	-7.01146	-12.4083	-1.45116	-12.1298	4.76139	-12.1602	11.0575	-12.7609	17.6822	-12.6545	24.2044	-12.1291	30.7773	-12.5036	-7.65244	-13.6397	-2.64161	-14.4412	2.99932	-15.0998	9.29143	-15.357	15.6114	-16.5899	20.2298
βTh37	M	55	28.2751	37.9927	-48.1457	-8.01892	39.1922	-10.5535	-12.1344	-13.7034	-46.7498	4.86588	26.9106	43.9049	43.5629	21.7883	40.9489	-31.0129	39.0648	-13.1727	39.7433	-18.7135	40.6403	-25.1456	-9.05593	-12.0517	-5.51423	-10.4126	-0.0966043	-8.34671	9.33225	-4.68765	21.7938	-4.5476	30.4486	-5.02989	36.204	-6.2623	-8.8747	-13.7524	-5.81563	-13.8146	-1.80128	-13.9602	4.37421	-14.5335	13.5824	-16.6285	21.8027
βTh38	F	56.7	30.4379	40.8827	-55.7283	-8.50368	38.5658	-14.7722	-9.47102	-12.7247	-50.9949	12.8231	31.9337	46.0093	42.7592	19.3881	38.3207	-31.9724	37.3969	-18.4097	36.5183	-23.432	37.2921	-27.9983	-5.55808	-12.8056	0.143971	-12.978	7.19163	-12.9766	15.2892	-12.5148	22.7641	-12.2576	29.2409	-12.0073	34.6481	-12.3069	-6.12815	-14.3626	-1.13085	-15.491	5.2309	-15.4336	12.4619	-15.9693	19.1021	-18.3154	24.0323
βTh39	F	57.3	31.3553	39.961	-53.1693	-7.61202	37.5256	-10.0547	-10.2762	-12.4144	-54.3209	8.69358	32.756	45.5836	42.4257	19.9738	39.1786	-27.5701	36.2848	-14.159	35.519	-19.0128	36.8959	-23.4393	-4.51461	-13.6647	1.51024	-14.0068	7.55101	-13.4732	14.355	-13.127	20.7273	-11.6138	26.7661	-10.39	32.5825	-9.30002	-4.78614	-13.953	0.714035	-15.0231	6.43551	-14.9878	12.9801	-14.0576	19.6186	-15.7319	23.9903
βTh40	M	59.4	33.3816	39.2455	-54.7433	-10.6815	38.7071	-6.84939	-12.3722	-10.2959	-54.2035	7.89884	34.7303	45.0471	43.4095	25.6623	39.4493	-25.7268	34.265	-10.2792	33.7698	-15.6713	37.1804	-20.5839	-6.75028	-9.971	-0.146855	-9.89518	6.64538	-9.38555	13.6483	-9.37938	20.0435	-8.48078	25.7671	-7.60121	31.8943	-7.46994	-7.25836	-10.701	-1.26691	-11.0666	5.17092	-11.5321	11.888	-12.1481	18.3246	-13.341	23.4345
[truncated: 207 more columns]

## Sheet: CrB
Name	Sex	Age	X Basion (Ba)	Y Basion (Ba)	X Clinoid Posterior	Y Clinoid Posterior	X Apoklima 1	Y Apoklima 1	X Apoklima 2	Y Apoklima 2	X Apoklima 3	Y Apoklima 3	X Apoklima 4	Y Apoklima 4	X Sella Turcica 1	Y Sella Turcica 1	X Sella Turcica 2	Y Sella Turcica 2	X Sella Turcica 3	Y Sella Turcica 3	X Sella Turcica 4	Y Sella Turcica 4	X Sella Turcica 5	Y Sella Turcica 5	X Anterior Cranial Base 1	Y Anterior Cranial Base 1	X Anterior Cranial Base 2	Y Anterior Cranial Base 2	X Anterior Cranial Base 3	Y Anterior Cranial Base 3	X Anterior Cranial Base 4	Y Anterior Cranial Base 4	X Anterior Cranial Base 5	Y Anterior Cranial Base 5	X Anterior Cranial Base 6	Y Anterior Cranial Base 6	X Sphenoethmoidale 1	Y Sphenoethmoidale 1	X Sphenoethmoidale 2	Y Sphenoethmoidale 2	X Sphenoethmoidale 3	Y Sphenoethmoidale 3	X Sphenoethmoidale 4	Y Sphenoethmoidale 4	X Sphenoethmoidale 5	Y Sphenoethmoidale 5	X Sphenoethmoidale 6	Y Sphenoethmoidale 6	X Ethmoid 1
Ctrl01a	F	7.5	-31.1154	-34.7181	-14.7597	4.16121	-28.9496	-26.3214	-23.6814	-17.5639	-19.4657	-10.3028	-16.846	-3.21274	-11.5866	3.97075	-12.3402	0.457541	-9.33271	-1.9129	-5.33352	-0.820305	-3.81335	1.82123	-3.16465	7.66274	4.65024	10.0525	12.2925	14.7658	20.6145	20.2024	28.8709	26.1844	38.4051	29.4512	11.5338	12.3623	12.3886	-1.36149	5.10463	-13.8665	-6.36113	-19.0812	-19.6008	-24.1526	-29.7324	-34.263	8.20633
Ctrl01b	F	8.2	-34.8184	-31.3127	-13.1242	3.32301	-31.0816	-24.4085	-26.2084	-16.0338	-21.2136	-9.41121	-16.4435	-3.65964	-10.3885	3.44525	-11.7562	-0.0614741	-10.0301	-1.78104	-6.61831	0.0175564	-5.11093	3.10971	-2.54351	9.29751	7.65782	10.1895	16.3069	14.9681	23.7387	18.6071	31.2175	21.484	39.1683	22.1624	15.4047	12.8113	12.7789	0.367637	2.02941	-11.9573	-10.0121	-17.6329	-22.8479	-22.6169	-33.5254	-30.9485	10.7379
Ctrl02a	M	10.7	-29.9374	-35.6486	-14.8812	7.71636	-29.3271	-27.812	-25.4453	-18.5426	-21.1834	-9.76149	-17.32	-1.36678	-11.5691	7.41704	-12.7728	2.92005	-9.56621	-0.904645	-5.04903	0.560432	-3.84359	4.22754	-3.40368	11.3105	4.13218	13.604	11.7801	14.9103	20.3008	17.4773	29.8856	20.0675	40.4525	20.8884	11.0218	13.4776	12.0571	2.78539	3.1914	-9.55666	-7.14702	-19.0894	-18.5888	-28.0745	-28.586	-35.4476	7.79441
Ctrl02b	M	9.4	-32.6264	-32.4888	-12.9848	10.0549	-30.9971	-23.0353	-26.6853	-13.1082	-21.3192	-5.06799	-16.6741	2.45391	-10.3209	8.67169	-12.1824	5.19092	-10.3309	1.45317	-6.21042	1.36791	-3.87669	3.51799	-1.26332	9.0173	6.73106	9.69118	15.3018	12.7101	24.1979	16.2749	33.2653	20.0845	42.588	21.8463	13.9512	10.2696	10.5151	-4.38404	-0.178991	-15.1193	-11.9992	-18.8644	-23.8878	-23.7677	-32.0041	-32.0555	9.13718
Ctrl03a	F	9.4	-33.5555	-29.9717	-14.0365	7.60789	-31.1095	-22.3887	-25.0629	-15.1195	-20.6454	-8.18082	-18.05	-0.577455	-10.9522	6.10585	-13.2415	2.23224	-11.0962	-1.67164	-6.69126	-1.58653	-4.319	1.21076	-1.27043	8.10726	7.48705	10.4365	16.3561	15.2786	25.0164	18.1761	33.7844	20.954	42.2789	23.1568	15.0542	12.466	10.0168	-2.77928	-1.66005	-12.6438	-11.7669	-17.9717	-22.3502	-23.0302	-31.9804	-29.6898	9.71968
Ctrl03b	F	11.3	-30.5521	-36.5583	-14.9994	6.90819	-30.5016	-26.7446	-26.2395	-16.4219	-20.6419	-9.10472	-17.0534	-1.58432	-11.5774	6.25312	-12.5209	2.13531	-9.53409	-0.98395	-5.45731	-0.0163229	-4.10415	3.13446	-3.33497	9.84044	4.92558	11.9537	13.1781	15.0423	21.1422	18.7035	29.2419	22.6309	38.3042	24.8674	12.4914	12.9118	13.0671	-0.171619	4.05568	-11.5365	-7.0259	-18.3026	-19.9662	-24.7074	-28.3901	-36.4849	8.89234
Ctrl04a	F	13.1	-31.0348	-34.7168	-17.2055	6.02595	-27.6837	-26.6314	-23.4637	-16.8029	-21.226	-8.19062	-19.0949	-0.837476	-14.3231	6.28962	-14.6972	2.84942	-11.9552	1.04378	-8.26175	2.21234	-6.43664	4.40363	-4.50673	9.72634	6.74452	12.0725	16.4827	16.2122	23.098	19.7895	29.1733	21.8665	36.262	22.6235	16.1111	13.256	15.8053	-3.45709	4.88923	-13.6145	-7.76707	-17.9356	-19.5444	-24.7334	-29.7547	-34.2768	11.5852
Ctrl04b	F	12.2	-29.4368	-35.5829	-15.0115	4.49991	-27.5092	-26.9628	-23.0256	-17.2001	-19.4125	-9.50106	-16.5896	-2.74965	-12.3447	3.96447	-13.0309	0.343345	-10.1796	-2.46113	-6.66602	-1.65361	-5.71295	1.34914	-4.67193	8.14053	4.30497	11.5087	12.9592	15.9853	20.4365	21.2927	27.5998	27.434	35.9033	31.7913	12.3143	13.3611	12.6394	-1.9176	5.0464	-14.6783	-5.52953	-19.7301	-16.809	-26.6018	-26.856	-36.3714	8.30596
Ctrl05a	F	13.8	-35.7977	-26.8681	-14.569	10.2802	-32.9259	-19.9386	-27.8064	-12.5048	-22.6912	-5.71001	-18.8384	1.73071	-11.1828	8.84482	-12.8741	4.51541	-10.6555	0.911688	-6.19002	1.48071	-3.75058	4.1254	-1.14998	10.9015	7.85472	9.66701	16.9396	11.9462	25.8879	14.1442	35.1004	16.0883	44.699	16.0406	15.5799	9.51458	10.7904	-3.85699	-0.744217	-12.1217	-12.5588	-15.4785	-24.1539	-21.0348	-34.8007	-26.241	10.2356
Ctrl05b	F	13.9	-33.6295	-36.193	-11.4397	9.71964	-30.377	-27.1546	-25.3486	-16.7792	-20.4176	-7.99737	-15.8751	0.311399	-7.925	8.39555	-10.0443	3.68982	-7.60763	-0.54725	-2.51631	0.272041	0.226924	3.57208	1.37544	11.6513	7.13905	12.4121	13.1445	13.4311	20.8913	18.0342	29.6062	23.6096	39.0024	27.0816	11.8928	11.4179	9.20406	-1.74957	0.710565	-14.0376	-10.4982	-19.9816	-21.95	-27.3753	-32.1262	-36.2545	8.65014
Ctrl06a	F	14.5	-39.5147	-27.5782	-13.1084	9.95077	-34.675	-20.9847	-28.1026	-12.7716	-22.1697	-5.47176	-16.7768	1.4751	-9.97944	8.47576	-11.8921	4.55655	-9.74386	0.580066	-5.21454	1.09102	-2.78035	3.63492	0.0980916	9.0225	8.96363	10.3687	16.6136	12.1651	23.7492	14.7413	31.3416	17.0047	39.6188	17.901	15.871	10.2491	15.6432	-2.95146	3.62653	-14.0373	-10.2228	-18.692	-24.5729	-22.9198	-37.9015	-27.9216	12.3954
Ctrl06b	F	14.6	-29.9041	-36.1648	-15.3761	6.79488	-28.3659	-27.761	-25.1771	-17.7416	-20.4594	-9.81499	-17.6756	-1.88776	-12.9222	7.47362	-14.0392	2.84488	-11.2806	-0.408959	-7.18721	0.653302	-5.937	3.8751	-4.44489	10.5221	4.91823	12.1152	13.7917	14.8344	21.7529	18.1059	29.7631	21.5808	38.6185	23.4114	13.0567	12.8222	13.5264	-0.184343	5.05894	-11.9826	-6.64123	-17.0758	-18.1647	-25.9235	-28.6379	-35.5207	8.98371
Ctrl07a	F	14.7	-24.8416	-37.7465	-15.8757	-0.763555	-26.076	-30.5038	-23.6342	-22.093	-19.3926	-15.4837	-16.4853	-9.00051	-12.5466	0.429069	-12.4385	-3.91343	-8.82039	-5.12671	-4.29407	-1.96245	-3.53181	-0.0560534	-3.82407	8.51161	5.36179	12.5299	12.2324	17.5381	18.0909	22.7609	24.8282	27.548	32.6291	31.2667	12.0512	15.7647	13.2836	5.17789	6.09922	-8.52473	-6.14223	-16.8713	-18.4536	-25.856	-24.4313	-36.7392	9.22988
Ctrl07b	F	15.5	-33.7282	-33.4535	-13.988	9.8886	-30.6002	-25.2121	-25.2903	-16.0373	-21.1225	-7.54552	-17.1484	0.532093	-10.5527	8.53793	-11.7763	3.71909	-9.24909	-0.202544	-4.76305	0.804914	-2.67168	4.12028	-1.13454	11.841	7.28997	11.8705	15.1477	13.4005	22.0755	18.4201	30.6186	21.6694	39.6996	23.5555	14.0345	11.0397	11.3487	-2.75607	1.29313	-13.8283	-9.76782	-19.9929	-21.5049	-26.2421	-32.435	-33.376	9.87733
Ctrl08a	F	15.8	-35.9678	-30.4738	-13.7342	6.68301	-31.9992	-24.0573	-25.8047	-16.1714	-20.8601	-8.64602	-16.1515	-1.78605	-10.7758	6.21975	-12.0119	1.89252	-9.26014	-1.39279	-4.83221	0.0203157	-3.08879	3.41508	-2.19865	10.6145	6.12807	12.0368	14.0659	13.9128	22.0513	17.4328	31.0428	19.9039	40.6445	21.0397	13.2001	12.0493	13.2109	-0.106016	3.16037	-12.0861	-8.53513	-19.5204	-21.713	-25.3853	-34.2267	-31.0422	9.58824
Ctrl08b	F	15	-22.7423	-38.3194	-16.7839	1.90159	-23.4157	-30.4816	-21.6762	-21.6674	-18.9157	-14.2347	-17.9015	-6.69467	-13.4506	2.49898	-14.4093	-1.99702	-11.052	-3.35879	-6.89914	-0.785558	-5.62043	2.91877	-5.04136	10.5287	4.54989	13.9036	11.4297	19.9614	17.5259	24.6655	24.5097	28.2442	32.4649	30.725	11.4002	17.1954	13.3091	1.00861	7.20537	-14.1379	-3.56997	-21.2009	-14.1079	-28.9946	-21.5571	-37.9554	8.6012
Ctrl09a	F	16.1	-37.0633	-29.9432	-14.0283	4.77039	-33.3835	-23.2885	-26.7567	-15.7778	-21.7282	-8.57813	-17.6224	-1.8628	-9.90978	4.22696	-11.1536	1.03526	-7.91408	-1.27182	-3.4257	-0.197613	-2.12921	2.68091	-2.06487	8.92675	4.95167	11.2026	12.1073	13.3755	20.8255	16.7776	30.131	21.1726	40.8522	22.896	11.3357	11.643	13.3083	-0.415214	7.06075	-13.4447	-5.23905	-18.9354	-20.6499	-23.3848	-35.0522	-30.0075	8.56931
Ctrl09b	F	16.4	-30.2149	-33.3178	-15.1553	8.12112	-28.4316	-25.0101	-23.7514	-16.263	-20.5772	-8.56396	-18.2846	-0.954722	-12.1436	6.8043	-13.6929	2.13305	-11.5264	-1.80061	-7.57828	-1.2782	-5.6264	1.82567	-3.47952	9.77454	5.66098	11.3417	15.0849	16.9045	23.5591	20.1252	32.0939	22.6589	40.9931	23.9999	14.2242	13.2898	11.2237	-4.19545	-0.985864	-11.408	-10.928	-17.0263	-20.2708	-23.898	-28.3662	-33.5066	9.36048
Ctrl10a	M	18	-35.6723	-31.4485	-13.842	6.29885	-32.2362	-25.127	-26.6617	-17.2267	-21.4536	-9.54931	-17.2173	-1.97009	-10.505	6.12432	-12.1283	2.09323	-9.3167	-0.934655	-4.39265	0.324755	-2.37209	3.56713	-0.72496	10.2817	8.23494	11.2866	15.2611	14.5627	22.6274	17.1295	30.15	20.8007	37.6984	24.1127	14.5603	12.4975	14.1751	-0.46561	3.61777	-11.8179	-9.24606	-18.0681	-22.3403	-25.2099	-34.4012	-30.9911	11.3222
Ctrl10b	M	17.4	-35.6293	-33.5256	-13.3061	5.21433	-32.755	-26.0012	-26.8214	-17.5378	-21.5859	-9.76305	-15.671	-3.20839	-9.54165	5.16489	-10.6261	1.41059	-7.58531	-0.35336	-3.06708	0.826047	-1.09507	3.15246	0.0807924	8.45314	7.75885	10.5847	14.7979	14.3824	21.6933	19.0876	29.103	23.4591	37.7773	24.375	13.8526	12.4092	12.3455	0.26704	4.15608	-11.8544	-8.66448	-17.2594	-23.0967	-24.0355	-34.4436	-32.9464	10.3389
Ctrl11a	M	19.6	-35.6944	-28.6752	-17.8647	6.51629	-31.2356	-22.4523	-26.0672	-14.0111	-21.7376	-7.05536	-19.1464	-0.372343	-14.0727	5.83635	-14.0229	2.73706	-10.9696	0.382542	-6.75212	1.50805	-4.68852	3.38682	-3.41601	8.44451	7.04678	9.21328	16.753	12.0439	24.8626	15.3834	33.5463	17.9553	43.0831	18.5969	15.8288	9.88877	12.6824	-0.778212	1.66607	-8.25387	-9.9329	-13.3027	-22.3489	-19.8304	-34.0894	-28.5231	10.7355
Ctrl11b	M	18	-36.6295	-30.7674	-14.0036	5.97532	-34.0355	-22.9522	-27.969	-14.2101	-21.7095	-7.16312	-16.9907	-0.693572	-10.9411	6.02081	-11.8922	2.82616	-8.92942	0.822005	-4.369	1.4856	-2.46604	3.79395	-1.04127	9.29189	7.31098	10.4667	15.1808	11.3437	22.9246	15.3752	32.0301	18.3426	41.7153	21.2949	14.1379	9.3692	12.7646	-1.7623	3.09793	-10.1471	-9.26119	-15.3005	-23.6405	-21.7937	-35.3347	-30.2792	10.0906
Ctrl12a	M	27	-35.7938	-32.1272	-15.1525	7.79115	-33.46	-23.3532	-28.55	-13.8591	-22.4766	-6.84114	-17.7304	0.00142828	-12.0455	7.20159	-12.0798	3.13345	-8.71203	-0.263937	-3.74854	0.805326	-1.7553	3.48645	-1.62472	9.90517	7.1323	10.6477	14.6049	12.4482	21.7713	16.4951	29.6585	20.222	38.9124	21.182	14.1077	10.5139	15.3233	-1.18216	5.52676	-11.5788	-7.38164	-18.5272	-22.6422	-23.5091	-34.0497	-31.5871	11.1611
Ctrl12b	M	25.5	-31.1287	-38.8698	-15.323	8.07476	-30.2636	-29.2745	-25.7401	-17.8232	-20.9195	-8.31768	-17.0811	-0.0531504	-11.5703	6.91753	-11.3826	3.27469	-8.69767	0.274655	-4.82604	1.51595	-3.32641	3.1466	-2.20544	8.65841	6.44395	9.9578	13.7924	13.4583	20.9589	17.3076	28.273	21.3511	36.5337	24.0864	13.2783	11.7022	14.3066	1.41176	4.19167	-9.02768	-8.74931	-15.3974	-20.2295	-26.2724	-29.5929	-38.324	10.1848
Ctrl13a	M	29.5	-34.7655	-29.8008	-14.1264	8.93976	-32.1734	-21.7649	-27.0333	-13.4557	-21.6152	-7.21212	-18.1987	0.234885	-10.9768	7.44209	-13.3605	3.25335	-11.342	-1.00264	-6.8498	-0.275644	-4.52877	2.89783	-1.84002	9.93563	7.13676	12.0561	16.278	14.6222	24.3595	16.9755	32.295	19.044	40.7874	18.8352	15.2567	12.4439	13.7186	-2.30623	1.48873	-13.1815	-10.6188	-18.3472	-22.6927	-22.9762	-33.1084	-30.1573	10.6734
Ctrl13b	M	26	-36.9606	-33.7344	-11.3832	9.98799	-34.1977	-23.7709	-27.2361	-13.7896	-19.8173	-6.509	-14.7723	1.22316	-8.42964	8.77012	-10.0322	4.66397	-8.0417	0.920994	-4.18251	1.68957	-2.22321	4.44547	-0.396842	10.4991	6.17936	11.5431	13.3166	12.2499	22.0414	15.3323	31.045	19.4147	41.161	20.5768	12.2281	10.606	11.9793	-1.25099	2.24773	-12.2205	-9.87795	-17.5671	-24.0763	-23.553	-35.3873	-33.6765	8.84154
Ctrl14a	M	29.5	-25.0419	-39.0464	-16.8358	3.57251	-22.351	-31.2474	-19.5307	-21.2696	-18.3239	-12.3314	-17.7327	-4.15857	-14.2279	3.85612	-14.2782	0.334806	-11.6481	-1.46982	-8.54196	0.110321	-7.6924	2.7668	-6.65484	8.08975	3.7639	11.0031	12.4686	18.4275	19.0799	23.6102	26.126	27.403	34.1309	29.7181	12.4827	15.1218	12.7083	1.59028	4.23766	-10.7073	-4.05224	-19.5675	-13.7684	-28.4802	-23.6462	-38.6251	8.09544
Ctrl14b	M	29.3	-34.0633	-32.6108	-16.2658	9.63782	-32.9014	-23.1605	-27.276	-14.4067	-23.0076	-7.00564	-20.2931	0.823307	-11.6816	8.04724	-13.3088	3.67589	-9.79946	-0.425985	-4.57191	0.297422	-2.4818	3.16461	-1.27262	9.42251	7.26435	9.92983	15.0016	11.7691	22.1186	16.3154	30.272	20.2989	39.5061	23.0333	14.1701	10.0358	13.7212	-0.84368	4.26292	-11.6789	-6.91325	-18.5876	-20.6014	-23.0413	-32.1083	-32.4709	10.5529
Ctrl15a	M	29.6	-25.7507	-36.3604	-16.6655	7.041	-27.7295	-28.6866	-24.0857	-20.3055	-21.3195	-11.4163	-19.8151	-2.11105	-12.396	6.6294	-13.8007	2.36428	-10.235	-0.765022	-5.10304	0.543848	-2.9317	3.32663	-2.27767	9.48208	5.36429	10.9182	12.439	14.2091	19.6717	19.782	28.2408	24.7748	37.8213	28.3143	11.6187	12.1872	11.1637	0.427511	4.18662	-12.4626	-5.57997	-21.3606	-17.6843	-28.1001	-24.9126	-35.8735	8.33924
Ctrl15b	M	30.7	-32.0517	-31.7428	-17.9057	3.3446	-30.7053	-24.2782	-26.5621	-16.0177	-22.3844	-9.67109	-20.2563	-3.17993	-13.8306	3.06352	-14.6643	0.153081	-11.1523	-1.82318	-6.7136	-0.801002	-5.2826	1.61892	-3.75703	6.83695	7.14508	9.58291	16.5589	14.353	23.7406	18.1106	30.4495	21.6893	37.8999	23.9646	15.9704	12.2467	14.8051	0.601021	4.7079	-9.51704	-6.95745	-15.5757	-20.0776	-21.576	-30.3735	-31.2546	11.5055
Ctrl16a	F	30.2	-32.6984	-34.7902	-13.2373	7.58183	-30.4239	-26.1465	-24.7961	-17.327	-21.0414	-9.12615	-17.4075	-1.1148	-10.0917	6.30891	-12.0624	2.01164	-9.98729	-2.10758	-5.79788	-1.53297	-3.9593	1.69435	-0.855978	8.28591	8.97649	10.9831	15.8137	16.4443	21.6987	20.4794	27.9515	23.2803	34.8482	24.9325	15.2494	14.1044	14.6176	-0.445545	4.08642	-15.4238	-8.36077	-21.6103	-20.9851	-26.6481	-31.4385	-34.6027	11.7143
Ctrl16b	F	30.1	-31.3258	-33.9734	-16.9463	9.17156	-28.8979	-25.2216	-24.5119	-15.6606	-21.0292	-7.69117	-19.2549	0.372305	-12.7276	7.6035	-14.2892	3.46996	-11.1591	-0.444301	-6.04769	0.183064	-3.63856	2.63515	-1.99742	8.74566	6.76593	9.7472	14.6843	13.5002	23.033	16.9173	31.5372	21.0705	40.6817	23.48	13.9007	11.0281	13.1434	-2.32632	1.69452	-11.5293	-10.3018	-16.7977	-21.8484	-23.1005	-30.609	-33.247	10.2088
Ctrl17a	F	31.5	-35.455	-30.8263	-13.7683	5.24952	-31.9625	-23.405	-26.6541	-14.5931	-21.6003	-7.51494	-17.667	-1.08212	-10.7627	4.79315	-12.4224	1.82378	-10.3044	-0.269029	-6.25577	0.557484	-4.36344	2.81747	-1.93949	7.74585	6.99605	9.19281	15.5784	13.1844	23.4266	17.7224	32.1574	20.9936	41.8547	21.3435	14.6521	10.8676	12.4564	-1.0428	1.21335	-9.41712	-10.5951	-14.5611	-22.7099	-21.6908	-33.8867	-30.5632	10.1642
Ctrl17b	F	32.3	-29.1282	-35.8559	-15.1289	4.48523	-27.9573	-28.9021	-24.451	-20.2826	-20.5017	-12.4518	-17.4785	-4.76042	-11.8656	5.22893	-13.5404	0.361585	-10.3587	-1.36661	-5.52681	1.01607	-4.42418	2.68684	-1.67387	10.735	7.10035	12.936	13.7598	17.2459	20.2059	21.0887	27.7467	24.2965	35.8829	26.5847	13.1453	14.9975	12.3322	2.72553	4.19481	-10.9829	-6.55298	-20.0887	-17.6812	-28.9957	-27.488	-36.0852	9.6833
Ctrl18a	M	30.4	-32.0735	-33.5072	-13.4494	9.0646	-31.1104	-25.0275	-27.0204	-15.7412	-21.5488	-7.59954	-17.3427	0.798998	-10.1785	8.05965	-11.8514	4.24521	-9.56379	0.68588	-5.40865	1.2692	-3.40029	3.75661	-1.51285	8.96229	5.95984	9.68036	14.4124	13.2237	22.2807	17.8951	30.8339	21.4475	40.2395	22.3339	13.1809	11.4011	11.4631	-1.31796	3.11218	-15.6173	-9.22641	-19.7436	-21.6382	-26.1116	-31.0598	-33.2218	8.46345
Ctrl18b	M	32.3	-34.0662	-31.9913	-15.5414	6.67362	-29.9097	-25.0683	-23.7406	-16.8969	-19.9929	-9.19461	-18.3642	-1.41037	-12.2831	6.01612	-13.8067	2.09312	-10.7907	-1.19093	-6.05852	-0.544386	-4.12234	2.53222	-2.32314	9.49283	7.29193	11.16	15.6248	15.7046	23.1113	19.2691	31.2134	21.525	39.7614	22.3184	14.7667	12.9556	12.6546	-1.22978	2.37688	-12.8247	-9.5302	-17.1761	-21.5426	-23.4729	-32.5416	-32.0197	10.5055
Ctrl19a	M	32.5	-38.5333	-29.7877	-12.2038	5.97416	-34.3199	-22.2661	-27.0044	-14.2488	-20.7652	-7.75051	-15.8439	-1.42051	-9.16122	5.15101	-10.7597	1.47681	-8.50799	-1.91596	-4.62526	-1.11343	-3.262	1.89579	-1.74501	7.99708	6.02227	10.1286	13.8312	12.2577	22.4792	15.7723	31.0294	20.2947	40.9823	21.5697	12.9449	10.8853	14.1217	1.09989	3.5928	-10.6454	-8.52239	-17.9113	-23.4369	-21.7346	-36.5424	-29.8869	9.516
Ctrl19b	M	33.2	-35.5445	-29.3046	-16.6772	4.30573	-32.4465	-23.0986	-27.4921	-15.1535	-22.2827	-8.61209	-18.675	-2.35116	-12.8108	4.23557	-13.4617	1.05443	-10.2433	-0.782506	-5.96655	0.712634	-4.40132	3.14168	-3.60978	8.05263	6.36352	9.47867	15.6104	12.2175	23.1707	16.0495	30.6483	20.0167	39.5242	21.5191	14.9381	10.5474	15.0309	0.0802291	6.71471	-11.5383	-6.40427	-16.1263	-21.0214	-22.0985	-33.981	-28.9214	10.6943
Ctrl20a	M	34.4	-29.1919	-35.8857	-13.4631	5.75016	-29.8294	-27.4929	-25.0026	-19.0881	-20.1473	-11.2651	-16.486	-3.14729	-10.7457	5.21565	-12.564	1.12054	-10.2987	-2.32712	-6.00034	-1.14884	-3.9072	2.04	-1.08853	8.58428	8.50473	11.3815	15.8581	16.4596	21.9289	21.0343	27.531	25.3668	33.4682	28.2177	15.1999	14.1314	13.9174	0.211511	2.47585	-13.0419	-9.73808	-20.0825	-21.8653	-26.5709	-28.7801	-35.2482	11.3942
Ctrl20b	M	33	-29.4309	-38.1244	-14.445	7.70571	-28.5874	-29.0454	-23.6254	-18.9274	-18.923	-9.94468	-16.6679	-1.26017	-11.4184	7.53231	-12.8772	3.28762	-10.0692	0.637599	-5.77896	1.6727	-3.89596	4.45783	-2.43822	11.0015	5.8393	12.1017	13.9574	15.4821	21.3709	19.6927	29.1002	24.0074	37.3881	26.6069	13.12	12.6873	11.3984	-1.49488	1.04905	-10.0894	-8.50191	-18.1418	-19.2889	-27.7237	-28.3982	-37.6571	9.06416
Ctrl21a	M	32	-32.9245	-34.8623	-14.6739	4.28271	-30.843	-27.4223	-26.7418	-18.1546	-21.0119	-9.95053	-16.4097	-2.66491	-11.8652	4.81131	-11.6829	1.51187	-8.57163	-0.156451	-4.10668	1.40994	-2.03326	3.67912	-1.60359	9.19368	7.34924	11.4708	15.0798	14.4974	21.3865	19.1112	27.9691	23.8123	35.7958	26.8989	14.442	12.457	13.4344	0.168877	4.44515	-11.0704	-7.92482	-17.6337	-21.3897	-25.8821	-32.1315	-33.8264	10.8072
Ctrl21b	M	35	-33.9382	-36.5267	-13.4825	6.25722	-32.2578	-27.146	-27.3882	-16.7019	-21.4515	-9.01884	-16.7752	-1.91608	-9.30049	5.79326	-10.9758	1.98498	-7.79114	-0.535788	-2.8348	0.762087	-0.660589	3.15619	0.0810812	8.42649	6.53721	10.3777	12.7666	12.5376	20.3961	16.4753	27.9859	22.3457	36.6682	27.1538	12.0757	11.1864	13.6719	1.34473	5.97087	-10.7099	-7.11273	-17.0754	-21.7797	-24.6906	-32.4119	-36.0095	9.57675
Ctrl22a	M	33.7	-33.0822	-35.6228	-12.1383	5.36964	-30.917	-28.0328	-25.1283	-19.7747	-19.8138	-12.3298	-15.7739	-4.48002	-8.67399	5.08216	-10.4678	-0.0642803	-7.65641	-3.7723	-2.62081	-1.76652	-0.631792	2.24987	0.102287	10.1501	7.41706	12.2343	13.5409	15.8962	19.6185	20.7946	26.722	25.5041	34.6633	28.93	12.8789	13.8886	12.9109	1.62821	3.32248	-11.2243	-8.99231	-18.4691	-21.7114	-26.2724	-31.6195	-35.4632	10.0259
Ctrl22b	M	35.6	-32.2471	-32.5016	-14.5695	8.92852	-31.5993	-23.7837	-26.6271	-14.6378	-22.1302	-5.99418	-17.4421	1.29299	-11.7109	7.61489	-13.4737	3.69058	-11.1583	-0.775473	-6.70671	-0.449926	-4.51481	2.52588	-2.05689	9.0893	7.63158	9.61812	15.9573	13.133	23.0732	17.6275	30.3307	21.6421	38.393	23.4093	15.1344	10.9104	14.589	-2.5581	2.95705	-14.211	-9.32967	-19.98	-21.3354	-26.0461	-31.3119	-32.015	11.2034
Ctrl23a	M	36.5	-33.9903	-31.8618	-15.0824	8.52848	-32.2458	-23.8337	-26.0601	-16.1348	-20.9863	-9.32701	-18.6015	-1.14779	-11.5123	7.13213	-13.8045	2.46689	-11.362	-1.95272	-6.27469	-0.83933	-3.5781	2.13962	-0.716138	7.93335	8.54207	9.47439	15.9532	12.5499	23.0683	16.4903	30.4522	20.2851	38.7114	22.1064	15.2755	10.8729	15.6195	-0.142349	3.15079	-11.2756	-10.5263	-16.301	-23.3546	-22.3974	-33.0488	-31.1096	12.0611
Ctrl23b	M	35	-32.6545	-36.4962	-13.0227	8.74117	-31.3112	-27.4748	-27.2561	-17.4776	-20.9577	-9.09903	-16.7254	0.082172	-9.8861	8.35364	-11.5456	4.64918	-8.93189	1.43792	-4.3909	1.92571	-2.50067	4.60141	-0.619392	10.4264	7.2981	12.2588	14.6665	13.9093	21.564	17.6412	29.2852	21.0131	37.5069	23.273	13.8348	11.9045	13.6703	-1.41375	3.62479	-13.1227	-9.79682	-18.6632	-23.6172	-25.9493	-31.2946	-33.6724	10.4274
Ctrl24a	M	36	-31.5575	-33.6016	-13.7409	6.619	-30.1384	-24.9771	-25.3638	-15.9817	-20.1624	-8.4718	-16.3451	-0.993406	-11.2302	6.65406	-12.9885	2.93438	-10.6748	-0.392456	-6.44989	0.0628216	-4.5535	2.83083	-2.61464	9.34149	5.84548	11.333	14.3833	15.3526	22.2567	19.5869	30.0588	23.866	38.5611	25.9115	13.586	12.624	13.2769	-3.05927	2.1582	-13.9001	-9.22908	-19.9308	-21.2059	-25.4985	-30.4548	-33.3668	9.56754
Ctrl24b	M	38.1	-29.3038	-38.5814	-13.8178	7.16504	-29.0431	-29.305	-24.9871	-18.8682	-19.2858	-10.3924	-16.36	-1.29785	-10.701	6.27692	-11.9514	2.76787	-9.50348	-0.203488	-5.76549	0.312636	-4.06193	2.52908	-1.66311	7.42636	6.45661	10.9785	14.1388	16.9598	21.6111	20.1758	28.3113	24.14	35.2347	27.0544	13.3871	14.3337	12.3239	-0.199779	2.31046	-11.4625	-7.82597	-19.2171	-19.2071	-28.1739	-27.5217	-38.406	9.64864
Ctrl25a	F	39.6	-35.0728	-34.1323	-15.9001	8.48855	-30.9135	-25.5681	-24.8612	-15.4312	-20.5485	-7.13628	-17.6317	0.28527	-12.4071	7.3488	-13.41	3.40216	-10.3418	-0.131358	-5.85029	0.56093	-3.94789	3.20594	-2.48668	9.22712	6.89499	10.1813	15.0675	13.875	22.7584	16.8702	30.8063	19.8247	39.2286	22.0965	14.3565	11.6644	13.4501	-1.03932	3.64437	-11.4443	-7.90761	-16.4821	-20.2546	-23.9732	-32.6257	-34.3778	10.4662
Ctrl25b	F	36.2	-24.1465	-36.8026	-17.6656	7.59744	-26.8248	-28.0323	-23.5293	-18.9731	-20.4725	-11.0491	-19.9669	-2.2861	-13.6038	6.68185	-14.5533	1.98488	-11.3823	-1.47883	-7.03927	-0.0466447	-5.08174	2.85131	-3.89342	9.51632	4.55413	11.7728	12.5784	16.8328	20.619	20.4974	28.5022	25.4082	37.3886	28.5935	12.0184	13.916	11.5563	-1.88864	3.30839	-14.0497	-5.43729	-21.8102	-16.4921	-26.7195	-22.4189	-36.0639	8.30808
Ctrl26a	F	41.8	-34.8098	-34.6403	-12.9694	6.83285	-32.1273	-25.322	-25.369	-16.283	-21.0595	-8.18253	-16.9971	-1.0568	-10.031	6.52875	-11.6361	2.43995	-9.66413	-0.472458	-5.64241	0.731451	-3.88693	3.74211	-1.82725	10.4307	6.83076	11.459	15.053	15.0879	22.6461	18.3753	30.6043	20.8522	38.9724	22.3986	14.2435	12.5656	12.8168	-1.75406	2.23982	-11.2472	-9.22853	-16.408	-21.0146	-24.3249	-32.6257	-34.6094	9.98367
Ctrl26b	F	41	-32.1951	-33.9495	-17.3134	5.43103	-28.8407	-26.7692	-23.7205	-18.4901	-19.8546	-11.4767	-18.9078	-3.83434	-13.0271	4.86587	-13.9356	0.204881	-10.0123	-2.88841	-4.82354	-1.24251	-3.21233	2.39779	-2.6026	10.2424	6.84103	12.8859	14.5814	16.8987	21.4722	20.2672	28.8736	23.5247	36.5811	26.1154	14.1645	14.4497	13.8533	0.126231	4.36739	-11.5105	-7.23586	-17.715	-19.4074	-24.7257	-30.5867	-33.7427	10.6149
Ctrl27a	M	40	-26.42	-37.7747	-15.0723	3.78349	-23.8857	-30.5946	-21.2154	-21.2517	-18.5402	-12.737	-16.6217	-4.44324	-12.1124	3.75147	-12.6394	-0.102794	-10.3278	-2.11603	-7.19018	-0.217871	-5.91751	2.13363	-3.91206	7.72805	4.43925	11.4893	12.3612	16.907	20.0018	21.7005	27.5181	27.049	35.39	31.2949	11.6093	14.5959	11.1447	1.53059	2.98596	-11.4554	-6.06503	-20.2399	-16.2628	-28.6705	-25.4513	-37.2036	7.78047
Ctrl27b	M	41	-32.2658	-34.5365	-17.3929	4.13144	-31.3243	-26.4767	-26.6778	-17.4724	-22.3604	-9.945	-19.5853	-3.0272	-13.2521	4.44796	-14.1561	0.967385	-10.5565	-0.794491	-5.50038	1.04127	-3.73077	3.71768	-2.8303	8.72883	8.2018	9.69394	16.4509	14.5352	21.7925	18.6806	27.7446	21.5953	34.7705	23.4347	16.2358	12.7649	16.4788	1.93607	7.79794	-10.4621	-6.26278	-15.5896	-20.9312	-23.0564	-31.0747	-33.7553	12.3168
Ctrl28a	F	42.6	-26.8684	-38.6892	-13.9035	4.10424	-26.6418	-30.5341	-24.7494	-20.4885	-20.2653	-11.8044	-16.3538	-3.87105	-10.5317	4.11577	-11.3085	0.43752	-8.40091	-1.8082	-4.45404	-0.199814	-3.21308	2.57208	-2.58502	7.96255	4.96934	10.0509	11.0589	15.4089	17.3978	21.6881	24.5584	28.4966	33.5325	33.4217	10.7269	13.2061	12.2561	1.89529	4.65989	-10.3011	-4.85946	-20.1545	-16.2002	-29.6894	-25.2741	-38.5669	8.13425
Ctrl28b	F	38.8	-32.3008	-32.7285	-14.4547	8.42153	-30.3957	-25.1963	-26.7646	-16.7844	-21.5916	-9.88516	-18.0124	-1.6663	-11.0133	6.85501	-13.3824	1.79147	-10.6155	-3.00491	-5.21507	-2.30417	-2.66635	1.63052	-0.0189083	10.0105	9.92036	11.1044	17.2571	15.3889	23.6618	18.6998	29.9934	21.3653	36.7085	22.5672	16.4618	13.3712	13.9323	-0.261892	0.727621	-12.8102	-11.5442	-19.4837	-22.6156	-25.741	-31.4374	-32.3019	12.5376
Ctrl29a	F	42.2	-33.0618	-34.4135	-13.072	6.82254	-32.1696	-25.2408	-25.7714	-16.5134	-20.0672	-8.92098	-16.1235	-1.24062	-10.0508	6.37378	-11.5874	2.53969	-9.21926	-0.480345	-5.18457	0.676141	-3.28767	3.31322	-1.41606	9.17586	5.62338	11.0648	12.5791	12.247	21.0747	16.3716	30.7621	20.6763	40.7255	24.7658	11.5032	10.7809	11.5955	-0.379494	4.838	-13.5491	-7.47289	-18.9147	-21.8112	-24.1307	-31.693	-34.0587	8.5175
Ctrl29b	F	38.2	-32.9982	-30.8256	-15.2885	6.87472	-30.3765	-24.0952	-24.8793	-16.9244	-20.3504	-10.2071	-17.7762	-2.54167	-12.0042	5.57609	-13.4289	0.907281	-10.8888	-2.97132	-6.53983	-1.78437	-4.66306	1.4452	-2.64232	8.0349	7.24096	8.98028	16.2114	13.0609	23.9088	17.5923	31.7407	21.8779	40.2719	24.2772	15.2693	10.9562	13.032	-0.302766	0.669314	-9.91339	-10.9325	-16.6828	-22.6595	-22.5492	-32.4533	-29.7619	10.6236
Ctrl30a	M	47.9	-27.9746	-39.1748	-12.8129	4.86659	-27.2628	-30.6614	-23.4099	-20.6597	-18.9039	-11.4143	-15.1656	-3.15489	-9.94611	4.87969	-10.6015	1.02957	-8.07354	-1.37613	-4.97903	-0.030983	-4.6273	3.04708	-5.15811	9.30832	2.1337	11.4812	11.3422	15.4694	18.2168	21.3276	25.6674	27.0668	33.6021	31.9794	10.6405	13.55	12.5896	1.82494	5.60949	-11.3353	-4.41966	-20.2695	-16.2655	-29.904	-26.8457	-38.4219	6.30196
Ctrl30b	M	43.5	-30.2728	-35.8319	-14.8007	6.35766	-29.24	-28.1059	-25.1672	-19.1257	-20.9508	-11.1948	-16.614	-3.57233	-11.5328	6.23245	-12.5352	1.41482	-9.44557	-1.82977	-4.9581	0.0108142	-3.23629	3.53624	-2.53958	10.5262	6.41977	10.9317	14.1176	14.7214	21.512	18.917	29.2927	23.2732	37.195	27.1407	13.3579	12.6291	11.9955	1.22309	2.38085	-9.83363	-8.19356	-18.5351	-19.7156	-26.8199	-28.6008	-35.8629	9.65274
Ctrl31a	M	41.9	-32.4753	-33.7723	-14.6022	6.04729	-29.0035	-27.2733	-24.7483	-18.5844	-19.9202	-10.7092	-16.7897	-2.49067	-11.4811	6.29173	-12.7168	2.12679	-9.50364	-0.975212	-4.93031	0.411979	-3.33935	3.59024	-2.61004	9.84289	5.62642	9.97374	12.7388	13.5721	20.0558	18.8655	28.772	24.0179	38.6124	27.7396	12.0896	11.4869	12.7056	0.57215	3.56759	-10.6971	-6.76365	-19.5103	-19.3923	-26.8692	-31.1452	-33.4177	9.02792
Ctrl31b	M	44	-27.1768	-37.2337	-17.4162	3.4289	-26.8509	-29.4084	-24.1797	-20.5816	-21.0883	-12.9687	-18.6821	-5.32671	-12.4415	3.4243	-13.0585	-0.9359	-8.86625	-3.43928	-3.71118	-1.37869	-2.04884	2.14148	-1.67548	9.22562	7.36006	11.7956	13.8465	16.733	19.9764	21.4797	26.4847	26.0575	33.966	29.3021	13.4643	14.4912	12.7663	2.68668	3.00754	-9.49665	-6.59554	-19.5019	-18.6849	-26.8707	-26.4294	-36.561	10.527
Ctrl32a	M	45	-35.0769	-31.7301	-14.0221	7.666	-33.2696	-23.9453	-25.9875	-16.2496	-20.0379	-8.74243	-16.7776	-0.5345	-11.009	7.27591	-12.7019	3.43893	-10.193	-0.104865	-5.79376	0.756126	-3.69572	3.18554	-1.76004	8.14773	6.80944	8.66159	14.0244	12.0061	21.609	16.6979	29.9886	21.8585	39.2189	25.6623	13.3524	9.99031	14.1855	-2.03412	5.16052	-13.5368	-7.32381	-17.9064	-21.1577	-24.3598	-33.2398	-31.7679	10.2229
Ctrl32b	M	45.8	-24.74	-38.6777	-18.2696	1.91756	-25.2532	-30.8651	-22.2884	-22.1578	-19.6906	-14.1842	-18.6147	-6.20076	-13.6673	2.76338	-13.9062	-1.05573	-9.60148	-2.13986	-4.52085	0.387688	-2.86493	3.39193	-4.05935	9.70194	5.27401	12.1549	12.6239	16.7829	18.3127	22.3045	25.0723	26.5638	31.5796	31.2699	12.5209	14.5146	14.5229	2.23648	7.66196	-10.959	-3.40294	-20.5138	-16.9468	-27.5794	-24.4823	-37.6673	9.86442
Ctrl33a	M	45.2	-31.3535	-35.8219	-15.9612	3.9468	-29.1617	-27.5196	-25.7735	-17.5216	-21.8765	-9.93571	-18.3377	-3.42145	-12.3283	4.0192	-12.9526	0.380499	-9.92229	-1.60454	-5.69919	0.46096	-4.41151	3.01055	-3.76152	9.16779	5.14301	11.3838	13.3289	14.3945	20.5714	18.9426	29.1318	22.5652	38.732	25.2405	12.9329	12.207	13.7584	1.52851	3.69866	-6.21361	-6.23508	-15.3484	-18.6647	-23.7861	-29.2052	-35.4605	9.40421
Ctrl33b	M	45.9	-38.9454	-28.3916	-15.4126	8.20876	-34.2093	-21.2028	-27.42	-12.9105	-22.7535	-5.25658	-18.2952	1.23633	-11.716	7.23839	-13.1509	4.08846	-9.82401	1.29705	-4.58733	1.32263	-2.08033	3.2998	0.143153	8.25971	9.85874	9.76481	17.8665	12.1388	24.9368	14.2304	32.3509	16.3768	40.2663	17.5978	17.0558	10.1639	14.8792	-2.20148	2.40088	-10.6846	-11.2717	-15.1773	-25.4394	-19.6517	-37.6092	-28.0872	13.0419
Ctrl34a	M	46.4	-36.621	-29.3495	-15.4681	5.66956	-33.0503	-23.363	-27.6784	-15.518	-21.8559	-8.78072	-18.3793	-1.41402	-11.8093	5.56002	-12.3757	2.1745	-9.20142	0.269212	-4.82366	0.981687	-3.40308	3.73168	-2.36502	9.7336	8.03082	10.6621	17.3166	12.649	24.0217	16.2837	31.1719	19.7109	39.1307	21.5644	16.5428	10.7523	13.748	-0.655998	3.64323	-10.8972	-9.14491	-15.7478	-23.0549	-22.7507	-35.4248	-28.9124	11.7087
Ctrl34b	M	47.2	-31.4288	-33.993	-14.5834	6.87305	-31.069	-24.9373	-25.5867	-16.6009	-21.5341	-8.76597	-18.1775	-1.20787	-11.3763	5.76559	-12.4665	1.80569	-10.2207	-1.38675	-6.38165	-0.711107	-4.77944	2.28962	-1.818	9.00391	8.18546	12.7839	17.0688	17.7533	23.7854	20.3704	30.0789	22.3047	36.6145	22.6468	16.42	14.9425	13.6106	-2.00535	1.3684	-12.7906	-10.6512	-18.0316	-22.1026	-24.9048	-30.7723	-33.3717	11.6168
Ctrl35a	M	49	-31.4995	-31.9638	-16.682	4.07036	-29.3886	-25.2584	-25.5377	-17.5839	-22.2563	-10.4608	-19.3577	-3.4458	-13.2263	4.22744	-14.664	0.663827	-11.7167	-0.871453	-7.31379	0.919364	-5.48521	3.86677	-3.12166	9.52493	8.02944	11.7116	17.2946	15.4633	24.0382	18.3587	30.262	21.2611	37.0802	22.7037	16.6549	13.3341	14.9209	0.480464	3.12951	-10.7715	-8.91065	-18.255	-21.1155	-23.7547	-30.4882	-31.3889	12.02
Ctrl35b	M	50.2	-30.281	-37.189	-12.7679	10.1105	-30.3847	-28.3313	-26.4052	-17.8522	-21.2889	-8.10688	-16.9104	1.16982	-9.81262	9.07767	-11.5171	5.05771	-9.58891	1.66969	-5.53169	2.53402	-3.50272	5.18902	-0.953449	10.4755	7.26578	11.131	15.5381	13.798	22.8033	17.5365	30.4017	19.8309	37.8344	21.786	14.2486	11.9636	11.514	1.12811	0.375422	-10.4294	-11.0114	-18.8693	-21.8673	-28.8033	-29.6268	-36.9343	9.79507
Ctrl36a	M	52.6	-31.7023	-35.6455	-13.1903	6.11762	-28.2995	-28.0357	-23.6635	-18.9645	-19.5205	-10.8426	-16.0585	-2.78983	-9.81677	5.51038	-11.4968	1.20626	-8.68157	-2.50041	-3.78489	-1.20415	-1.5612	1.75872	-0.767012	8.53993	5.77661	10.5479	11.9368	13.8573	18.4417	20.6589	27.1391	26.8351	36.7203	31.8795	11.2745	11.626	12.4912	-0.412923	3.39322	-12.042	-7.4605	-20.3674	-19.717	-26.9236	-30.5081	-35.1826	8.76821
Ctrl36b	M	55.4	-29.6662	-37.9703	-16.7775	6.59787	-26.9582	-29.3616	-23.4543	-18.8799	-20.8962	-9.92272	-18.4318	-1.72326	-12.6843	5.95892	-13.122	2.06327	-9.78593	-0.91694	-5.57746	0.403385	-4.04188	3.15788	-3.06243	8.50195	6.10169	10.79	13.2109	15.1417	20.2638	19.0802	27.9804	23.0407	36.1943	26.4935	12.7565	13.2114	13.9633	1.17716	6.05719	-12.0863	-6.13944	-18.4463	-18.4551	-26.3909	-28.5483	-37.1886	9.72607
Ctrl37a	M	58.1	-29.9898	-37.0539	-15.4913	9.42118	-27.5278	-27.8136	-22.9645	-17.5616	-19.8233	-8.72134	-17.8613	-0.163929	-11.9765	7.91073	-13.0167	3.39023	-10.2653	-0.482749	-5.93855	0.802858	-3.69766	3.79596	-2.16477	10.3127	5.51904	12.1203	12.9482	12.8691	20.6898	17.973	29.5684	23.2423	39.6618	26.0646	11.9257	11.2677	11.9455	-0.841668	2.67225	-14.079	-9.45473	-18.2663	-19.9092	-26.1392	-28.7092	-35.7259	8.53445
Ctrl37b	M	54.4	-31.9687	-34.5428	-17.2623	6.82545	-30.4878	-25.8279	-24.9398	-16.9764	-21.6234	-9.29998	-19.7966	-1.5484	-13.2053	6.12029	-13.7555	1.91795	-10.6935	-1.07955	-6.58783	0.383379	-5.07505	3.38146	-3.50605	9.29553	7.4015	10.5472	16.0271	16.3874	22.3379	19.6135	28.9482	21.6364	36.2127	23.0468	15.8234	13.7741	14.2135	-0.000173874	4.82242	-12.0685	-5.98896	-18.7679	-18.495	-24.7848	-29.5202	-34.8342	11.3849
Ctrl38a	F	57.4	-21.0238	-40.0313	-15.2839	-1.99544	-22.36	-31.5273	-20.5779	-22.1859	-19.1281	-15.1499	-16.9778	-9.1567	-11.177	-1.43111	-11.6327	-5.04014	-8.33235	-6.14603	-4.49256	-3.41779	-3.8737	-0.945551	-4.49263	6.43359	3.51966	10.9711	9.855	17.9167	15.261	25.3376	21.7987	32.4027	29.2504	38.9501	9.96094	15.2798	11.8902	3.16127	4.47924	-8.85087	-3.73846	-18.2718	-13.8595	-26.2721	-19.5077	-39.1203	7.62299
Ctrl38b	F	62.2	-29.3693	-35.6041	-15.5525	6.21126	-29.9615	-27.7606	-27.0989	-18.6448	-22.2791	-11.1177	-18.8955	-3.00576	-11.2316	5.51918	-12.9907	1.03417	-9.63986	-2.22666	-4.75134	-0.316974	-2.97459	3.31506	-2.21438	10.3479	6.57228	12.1907	14.2397	15.6654	20.572	19.6418	27.1696	23.0666	34.7141	25.4994	13.7745	13.5426	14.2418	2.50331	5.57503	-11.2967	-5.68931	-20.6139	-18.0135	-28.7439	-27.3103	-36.3	10.3519
Ctrl39a	F	56	-35.0822	-30.7773	-16.8919	4.09717	-31.3833	-23.7504	-26.0193	-15.5685	-21.3046	-9.37899	-18.2362	-3.31681	-13.0732	4.06696	-13.6189	0.337743	-10.0593	-1.77658	-5.5468	-0.146823	-3.75322	2.64908	-2.93059	8.42651	6.36539	10.8308	15.1384	13.9415	23.2633	17.1617	31.8281	20.4227	41.3524	22.16	14.166	12.179	11.8028	1.33693	3.85513	-10.0097	-6.97897	-16.2457	-20.2484	-21.4885	-32.9619	-30.5482	9.65252
Ctrl39b	F	56	-30.0603	-37.0091	-15.2367	6.04915	-28.5667	-27.9607	-23.0444	-18.5941	-19.2537	-10.1452	-16.9362	-2.07916	-12.0101	5.70942	-12.3987	1.79546	-9.27797	-0.82006	-5.29844	0.101336	-4.07296	3.09594	-3.46482	10.1686	5.23076	12.4219	13.4638	16.5	20.7133	21.0692	28.5645	24.9808	37.3199	26.7845	12.7824	13.7845	11.5722	-1.25326	3.58509	-13.1924	-6.86266	-19.2919	-19.0518	-26.3226	-28.7328	-36.6217	8.84862
Ctrl40a	M	61	-24.8056	-37.5822	-16.2899	2.6535	-24.717	-29.4119	-23.4273	-19.8508	-21.2222	-11.8117	-17.4448	-5.19768	-14.0236	3.06512	-14.1217	-0.832972	-10.983	-2.664	-6.61834	-1.07513	-4.8629	1.76127	-3.67265	8.05459	5.42745	13.2763	13.7279	19.4646	19.903	23.6537	26.115	26.8272	32.9994	28.5149	13.539	16.6048	14.466	0.23122	5.3157	-13.2301	-6.37436	-20.5387	-17.2368	-27.7051	-24.0673	-36.9218	10.1346
Ctrl40b	M	57	-30.0331	-38.4325	-14.4486	5.32696	-28.2868	-30.0145	-23.1011	-20.0764	-19.2546	-10.9751	-16.0785	-2.93137	-11.3355	5.23713	-11.8025	1.28556	-9.0066	-1.05085	-5.36931	0.665705	-4.18012	3.68244	-3.518	9.72965	4.72696	12.0869	12.7332	15.8246	20.3104	19.9456	28.1001	23.7587	36.4564	26.8036	11.9635	13.8776	11.5433	2.55535	3.19669	-9.1839	-6.29499	-18.2809	-17.7111	-28.0448	-28.2059	-38.3329	8.20656
βTh01	F	8	-26.7857	-42.438	-11.8686	9.05484	-26.4446	-31.2587	-23.04	-19.1749	-18.9997	-8.95989	-15.2289	0.236496	-8.71631	7.98888	-9.08853	3.58113	-6.8032	0.783628	-3.47124	1.61321	-2.15563	4.88363	-1.1312	12.8243	5.86585	14.5038	13.4057	17.9962	19.9574	22.3358	26.9934	26.1507	34.0446	29.0485	12.3654	14.9554	7.5078	-2.25674	0.905494	-16.0282	-8.16206	-23.2337	-19.2926	-31.1643	-26.1987	-41.6323	7.73532
βTh02	M	9.2	-26.0551	-37.029	-20.0518	6.79987	-26.5929	-28.2929	-23.5153	-18.6156	-22.5496	-9.53594	-21.0381	-1.36019	-15.5887	5.67848	-14.7445	2.13884	-10.9723	-0.987731	-6.6282	0.187293	-5.06836	2.75643	-4.67385	9.01803	6.31197	10.9017	15.2367	15.8859	21.3237	20.7856	27.8697	24.4014	35.0846	26.975	15.0206	12.9322	13.7504	-1.00006	4.16867	-10.8898	-5.81189	-18.1314	-15.7667	-27.0762	-25.2041	-36.1062	10.9672
βTh03	F	9.9	-35.9664	-28.3699	-15.1362	4.94724	-34.1825	-22.3289	-27.8181	-16.015	-22.8651	-8.85312	-18.2092	-2.21836	-11.1564	4.74797	-12.2849	1.33376	-8.9816	-0.76646	-4.24265	0.317998	-2.53161	2.79722	-1.5455	8.04284	7.13854	8.27763	14.6878	11.3854	22.3105	16.1271	31.0356	20.7222	40.9512	23.5543	13.984	9.52836	13.576	-0.285961	4.43678	-10.1513	-7.7711	-16.7222	-22.2147	-22.583	-34.3383	-28.5087	10.5298
βTh04	F	12.5	-29.6506	-35.0688	-14.2056	9.24662	-30.7034	-26.1539	-25.6953	-17.397	-21.7932	-8.70667	-19.5282	0.04638	-10.654	7.08904	-11.8061	2.28001	-9.80253	-1.2193	-6.13755	-0.499698	-4.48549	2.6373	-1.78399	10.2304	7.32947	13.3647	16.5377	17.2896	23.9656	19.4558	30.3455	22.0134	36.6448	23.4177	15.5229	14.2132	12.3555	-2.61913	0.452461	-12.9759	-10.6318	-18.8476	-19.8389	-28.0013	-28.3552	-35.2132	10.6521
βTh05	F	14	-32.8419	-35.3322	-14.9515	5.99195	-28.9289	-27.4713	-23.7201	-17.8492	-21.5834	-8.51349	-19.1977	-0.425177	-11.4982	5.54572	-11.6471	2.47143	-9.58908	0.458727	-6.58746	1.21829	-5.52967	3.73399	-3.60557	9.89372	6.86777	12.8655	16.8137	16.9752	23.3184	20.1	29.1322	22.0889	35.3067	22.9898	16.2048	14.0624	14.0167	-2.66682	3.59175	-13.5962	-8.05784	-18.2121	-19.615	-25.9218	-31.388	-35.0387	11.3734
βTh06	F	14.7	-36.3013	-26.5161	-14.9625	8.12718	-33.5995	-19.4186	-28.7012	-11.4005	-23.5531	-4.94035	-18.577	0.921783	-11.2455	6.50938	-12.2747	2.63747	-9.60557	-1.16377	-4.88474	-0.77159	-2.6912	1.72365	-1.19773	8.12704	7.20893	9.50109	15.8216	12.1898	24.6146	14.9136	33.4307	18.6761	43.0278	20.1163	14.6024	10.0951	12.0534	-2.96193	2.41733	-14.1338	-9.92514	-18.1476	-23.3267	-21.9923	-34.5798	-27.3074	10.1167
βTh07	F	15.4	-34.4883	-30.536	-11.0174	5.34527	-31.4289	-23.4321	-28.0768	-14.128	-22.3905	-6.91061	-15.8528	-1.52545	-8.29791	4.74612	-10.1421	1.15393	-8.3371	-1.64275	-4.315	-0.737145	-2.46667	2.20536	-0.828799	8.77153	6.02868	11.0854	13.2495	14.2851	21.1736	19.3593	30.3063	24.7265	40.9986	27.2037	12.2204	11.9284	11.2997	-2.21373	1.40765	-13.3285	-10.5832	-18.76	-22.2994	-25.6258	-32.9454	-30.9875	8.60821
βTh08	F	16.2	-30.9658	-33.3872	-15.1601	5.25279	-28.703	-25.8916	-25.1311	-16.9356	-20.6165	-9.40415	-17.1556	-2.39358	-11.7452	4.93453	-12.5408	1.04142	-8.9895	-1.67545	-4.55954	-0.784978	-3.61208	2.50278	-3.44478	9.85262	4.92408	11.8603	13.2626	15.6247	20.2163	21.8791	29.7125	26.0678	41.1479	26.8438	12.2415	13.1658	9.49576	0.135687	1.82139	-11.8825	-7.50847	-18.7982	-18.0348	-27.0695	-29.3897	-33.482	7.86239
βTh09	F	16.5	-32.1993	-34.2315	-13.8936	4.83483	-30.5674	-25.3215	-26.148	-15.5245	-21.6473	-7.37365	-16.5907	-1.32778	-10.0262	4.42415	-10.4525	1.40474	-6.90273	-0.686166	-2.21973	0.0502042	-0.497612	2.25938	-1.79126	8.66928	3.82035	10.4786	11.1826	13.3923	20.6431	18.2463	31.5071	23.4835	43.5859	26.2984	9.5972	11.5922	6.45538	0.436212	3.21348	-12.6006	-6.82143	-19.1609	-20.2407	-24.9163	-30.6266	-34.1796	5.61265
βTh10	M	17.7	-31.5888	-34.9306	-14.3406	4.51786	-30.72	-26.942	-24.5029	-18.2258	-21.1095	-9.54248	-16.6789	-2.76006	-10.9486	4.41593	-11.407	0.680218	-8.729	-1.69141	-5.22275	0.0102513	-4.23462	2.09865	-3.9771	9.06553	2.57797	12.6514	11.0434	16.0793	19.9204	18.2527	29.4083	21.2322	39.4761	23.8827	10.358	13.6078	11.8209	1.46621	8.0096	-12.1685	-3.61291	-18.9905	-17.4826	-27.0962	-29.6074	-35.3199	6.70646
βTh11	M	18	-32.5878	-31.8528	-13.7829	6.53464	-30.9885	-25.0591	-27.3619	-16.6103	-22.3578	-9.08458	-18.2782	-1.35189	-10.7331	6.3343	-12.4739	2.25733	-10.0475	-0.853629	-5.66392	-0.249841	-4.20018	3.14541	-2.2226	10.7155	7.1753	11.6665	16.2713	14.7289	23.719	18.0336	31.409	20.3367	39.5632	21.2261	15.1693	12.5263	12.0066	-0.31716	1.51732	-11.861	-9.86417	-18.5184	-21.06	-26.3787	-31.1826	-31.8934	10.2487
βTh12	M	27	-29.1997	-37.0102	-16.6146	5.29834	-29.3287	-28.8612	-24.5581	-19.4166	-21.0394	-10.0009	-18.5722	-1.47754	-13.2793	5.32054	-12.8624	2.50155	-9.72081	0.550712	-6.07682	1.57957	-5.00197	3.85599	-4.17936	8.92979	5.9002	10.8524	14.9818	14.9497	22.1486	19.3948	29.7345	23.1265	32.8691	24.2023	14.3953	12.5031	12.463	0.540578	4.00592	-9.51323	-5.45067	-17.7896	-17.8785	-27.1431	-27.9629	-36.5014	9.94083
βTh13	M	28.2	-29.9057	-33.1523	-16.3386	9.67935	-29.386	-24.2769	-26.2492	-14.9314	-23.3363	-6.73573	-20.8777	1.24811	-12.4898	7.74532	-14.7565	3.68166	-11.9814	-0.419157	-6.75778	-0.694577	-4.32186	2.06733	-1.17092	8.79625	9.28905	10.4945	17.7709	15.19	24.1841	19.1399	30.8407	22.2275	37.8848	23.6426	16.9868	12.366	13.1033	-3.23859	0.758628	-13.4184	-11.2425	-17.9894	-21.2654	-24.7117	-29.0625	-32.7124	12.1336
βTh14	M	28.8	-29.3596	-34.986	-16.2609	7.92623	-29.2299	-26.1061	-26.3184	-16.6653	-22.627	-8.318	-20.3348	0.000493065	-12.2047	7.41536	-13.6873	3.55532	-10.3863	0.759144	-5.23427	1.39545	-3.17182	4.35826	-1.62794	11.2043	7.32619	12.0336	15.637	15.6821	23.1672	18.581	30.9244	21.3402	39.0554	22.5887	14.5966	13.1935	10.9753	-1.22807	2.43857	-13.2846	-8.80666	-19.1892	-20.5867	-26.0228	-28.8921	-34.1544	9.95923
βTh15	M	30.4	-37.9738	-28.7256	-13.5631	8.29647	-34.6044	-22.8507	-29.5176	-14.9476	-23.897	-7.29064	-19.7429	1.3517	-9.24154	7.14136	-10.4348	3.5304	-8.19163	0.793633	-4.03163	2.01542	-1.96159	4.51691	0.551153	9.4391	9.30824	9.71656	17.0948	10.6719	23.7498	14.782	31.2456	17.7693	39.386	19.6156	16.0036	9.17527	13.7267	-0.521189	3.01217	-10.7556	-9.17891	-18.3532	-23.7205	-24.0202	-36.4279	-28.6896	11.9202
βTh16	F	30.9	-28.3806	-35.8942	-13.1082	2.8083	-27.7153	-27.5746	-24.6716	-18.1394	-20.0829	-10.1536	-15.6357	-3.513	-10.34	2.71214	-10.5973	-0.239138	-8.62412	-1.56029	-5.68703	-0.353989	-4.3685	2.1323	-3.21238	8.55919	4.51234	12.2469	13.473	17.7278	20.5966	23.477	28.759	27.8749	37.2236	31.0447	12.8227	14.1269	9.80551	-2.70497	0.0283502	-11.9226	-8.49185	-19.331	-18.8159	-27.3355	-27.4249	-35.439	8.00675
βTh17	F	31.5	-34.9872	-32.378	-15.1177	5.06384	-32.0481	-24.3743	-26.7939	-15.2775	-21.486	-8.19016	-17.7762	-1.28441	-11.4736	4.74194	-11.2739	1.54778	-8.39239	-0.637513	-4.76867	0.355936	-3.74578	3.03175	-3.6087	9.47002	5.38044	11.8598	14.7528	15.6838	22.5545	18.903	30.2964	21.4025	38.8473	21.7143	14.1098	13.0663	13.7929	-1.89322	4.70035	-12.1105	-7.11077	-17.4909	-21.2404	-23.4339	-33.3988	-32.1167	9.84044
βTh18	M	31.8	-32.96	-38.6095	-13.1511	7.33584	-31.4305	-28.2036	-27.314	-16.2892	-22.6422	-7.23906	-17.3342	-0.089699	-9.06633	6.42354	-9.81644	2.26499	-7.3201	-0.529401	-3.2534	1.1907	-1.4644	4.03983	-1.19837	10.3574	5.56939	11.9338	11.7778	13.5647	18.3411	18.1175	26.0407	22.9025	35.1187	26.0344	11.4702	11.7959	15.6427	-0.00786708	8.36662	-13.0065	-5.21447	-18.5194	-19.6338	-26.5858	-30.6495	-38.6987	9.61285
βTh19	M	33	-27.3945	-38.287	-17.0616	8.5762	-28.5394	-28.3769	-26.9186	-17.2095	-21.5889	-8.43975	-17.8931	0.118667	-13.4199	7.57182	-13.4662	3.77687	-10.1198	0.784205	-6.13774	1.82313	-4.91678	3.93883	-3.84902	9.62861	4.91728	11.7335	13.133	13.6091	20.7487	17.3229	28.5723	21.8055	37.7076	24.3811	12.5852	11.7687	13.9521	0.565667	4.63417	-9.44479	-6.53343	-17.6156	-18.9554	-26.6778	-26.2816	-37.7578	9.16
βTh20	M	33.7	-39.3812	-36.6112	-10.5433	8.35312	-34.1425	-27.8088	-25.458	-16.739	-18.2137	-7.37688	-14.2205	1.33435	-6.84121	7.86498	-7.66967	4.88421	-4.94113	2.74291	-1.10697	3.6909	0.364884	5.5845	0.321601	9.72224	4.60502	11.0045	9.75327	12.0702	18.0778	15.5861	28.0102	20.0446	38.7195	24.002	8.93689	10.9494	11.5639	0.274676	7.99358	-12.7001	-4.51293	-17.3873	-21.0598	-27.3119	-37.3863	-37.1081	7.07559
βTh21	M	34.8	-33.1915	-32.0251	-13.862	4.40797	-30.7822	-24.1749	-26.8557	-15.1694	-21.851	-8.03116	-16.7565	-2.28949	-10.962	3.80937	-11.7187	0.619544	-9.45483	-1.80506	-5.92538	-1.27482	-4.60971	1.23093	-2.78976	7.01642	5.96667	10.4421	14.7334	14.7573	22.7288	18.827	30.7251	22.9008	39.6209	24.6598	13.9333	12.4305	13.7443	-1.20576	2.9379	-11.8782	-9.5658	-17.053	-22.4444	-23.0696	-32.4041	-31.2307	9.82916
βTh22	M	34.9	-31.6593	-33.2573	-12.0479	6.52419	-30.4021	-25.7854	-27.6613	-16.7935	-22.6486	-8.93065	-17.0322	-1.59319	-9.09915	6.04518	-11.4952	2.05624	-9.84908	-0.944902	-5.87379	0.651597	-3.64342	3.70029	-0.860238	9.58742	6.60884	12.146	14.068	15.3725	22.1581	17.948	30.9479	20.2393	39.6071	23.0143	13.0748	13.4678	11.4909	0.953743	0.574805	-11.463	-8.8185	-21.462	-20.6842	-28.0861	-30.0321	-33.6352	9.099
βTh23	M	36.4	-37.8278	-27.2173	-12.1816	7.38983	-36.4197	-21.8342	-30.7356	-15.628	-23.8306	-8.13256	-18.0706	0.0656331	-7.69378	6.65549	-8.93403	2.63359	-6.32524	0.316066	-1.78519	1.66158	0.00830735	4.13997	0.326613	10.368	6.43378	10.8716	12.5654	11.2471	21.3348	13.8006	30.1233	18.6125	40.2196	21.1859	11.9239	9.48752	15.4223	-1.57547	6.54821	-12.3153	-8.28089	-19.037	-25.1066	-25.0897	-36.6763	-26.6017	9.99378
βTh24	M	37	-29.5072	-34.6468	-16.373	6.35663	-28.782	-25.9223	-24.1649	-16.7516	-20.587	-8.64867	-18.1858	-1.15542	-13.2917	5.65614	-14.5199	2.03804	-11.3169	-0.749123	-6.72353	-0.668779	-4.79856	2.07018	-3.03816	8.92324	5.99953	12.8905	15.8605	16.4027	23.4787	20.0843	31.1738	22.4834	39.2069	23.4895	14.7847	13.7335	11.1502	-1.72166	1.46682	-13.0896	-9.0978	-17.9344	-19.3669	-25.632	-28.3983	-34.298	9.42761
βTh25	F	37.3	-31.8161	-34.4127	-14.2199	2.5721	-28.4045	-27.2501	-25.2521	-17.3492	-20.4341	-9.39131	-15.6713	-3.73064	-10.9257	1.86309	-11.2258	-1.18907	-8.25518	-3.49027	-4.19695	-2.61949	-2.68814	-0.155721	-1.67461	5.58243	5.91724	10.227	13.9809	15.8062	21.2458	21.1923	28.7267	26.6501	37.4653	29.7752	13.1192	13.3454	10.777	0.768403	1.78301	-10.6225	-8.16135	-18.042	-19.7044	-25.7655	-30.1534	-34.3997	9.02679
βTh26	F	40	-27.8941	-36.1818	-13.8132	6.13154	-29.4203	-27.178	-26.9802	-17.291	-21.6126	-9.16437	-17.2871	-1.31142	-9.79349	4.97255	-10.4685	1.66144	-7.74752	-0.998864	-3.5303	-0.355094	-1.55286	1.66192	-0.464252	7.43542	5.27796	10.5214	12.094	15.0974	19.5748	20.6733	27.7765	27.2922	36.4477	33.6125	11.436	12.09	10.3304	-2.61208	1.37166	-12.0531	-8.41573	-19.293	-19.6473	-27.4774	-27.1619	-35.6555	8.19274
βTh27	M	40.1	-31.8263	-32.6937	-18.6174	5.793	-30.5424	-23.3929	-27.1686	-12.9632	-23.5348	-5.26488	-19.6574	0.294551	-14.7198	4.89345	-14.2348	2.27352	-10.5839	-0.474657	-6.00729	0.18923	-4.0847	2.12922	-3.1746	7.22017	6.05121	10.9614	15.4296	14.2666	23.8314	16.5697	31.7939	18.9695	40.1646	20.4435	14.6782	12.04	13.8751	-1.18043	4.24551	-11.3389	-7.86813	-16.6117	-21.1367	-21.5579	-30.4177	-32.2264	10.2472
βTh28	F	40.2	-27.3788	-36.8892	-14.5025	2.24307	-28.529	-28.5249	-24.2142	-19.7396	-20.522	-11.8706	-17.4571	-4.71853	-10.7904	2.01432	-11.5698	-1.45782	-8.73543	-3.33635	-4.5829	-1.9362	-2.88427	0.784585	-1.05796	6.81536	7.22265	12.0769	13.648	19.058	19.6456	23.7194	26.0964	28.257	33.2908	32.5067	13.1971	16.3199	11.8643	0.471685	4.26578	-13.4451	-7.5616	-18.7111	-19.8491	-25.8627	-26.5013	-36.2789	9.79676
βTh29	F	41.2	-27.9891	-37.2191	-18.5227	3.86893	-27.8186	-28.6029	-24.0845	-18.6287	-22.168	-9.45568	-20.0441	-2.01577	-15.0163	4.3651	-14.8676	1.87529	-10.8918	0.499435	-6.45772	1.7804	-5.39815	4.05413	-5.91155	8.35506	4.45604	11.1035	13.4437	13.052	20.0655	18.0404	27.3075	23.1486	36.3225	26.1466	12.8984	11.7841	14.2369	1.93646	9.29978	-11.2275	-2.20864	-17.5094	-14.8535	-26.6779	-26.4639	-36.5617	9.13681
βTh30	M	42.8	-27.2921	-35.7146	-16.0897	1.65892	-26.8219	-29.3763	-23.7519	-21.7096	-21.3296	-14.041	-17.8121	-6.89358	-12.7396	2.18345	-13.4562	-2.15842	-9.78852	-4.29383	-5.22993	-1.92704	-4.20961	1.41341	-3.1709	8.71615	7.53971	12.3108	14.7758	18.8042	19.7016	23.4544	25.0575	26.4126	31.3262	28.299	15.0712	12.9234	14.8118	4.09378	5.38445	-10.5744	-5.35675	-20.8716	-17.0601	-28.2685	-25.9209	-35.5067	11.3441
βTh31	M	43.2	-30.4943	-36.256	-13.4144	4.56465	-29.8378	-27.8161	-25.8638	-17.6611	-21.4574	-8.47385	-17.0228	-0.941205	-9.63533	3.80654	-9.76709	1.44157	-7.2451	-0.627768	-3.91263	-0.0683482	-2.78151	1.94614	-2.24681	6.98683	4.04871	10.375	12.193	15.0248	20.2397	20.6881	28.9526	25.7577	38.8447	27.6748	11.3398	12.3638	9.80271	-0.580941	2.25429	-10.5712	-6.76854	-18.3478	-18.5885	-27.6488	-29.0492	-36.0463	7.18434
βTh32	M	45.7	-26.2165	-36.967	-14.5271	8.33956	-29.9366	-28.8387	-27.502	-18.9931	-22.7356	-10.0484	-19.4714	-0.867389	-10.4199	7.5305	-12.0537	2.8995	-9.72265	-0.502315	-5.42118	1.11678	-3.59003	3.8515	-1.87251	10.6743	5.56812	12.5851	13.0299	15.8654	20.7824	18.946	29.1274	21.8916	38.035	23.9793	12.2544	13.7079	11.7829	0.691856	2.66533	-10.9171	-8.37095	-18.7249	-18.6498	-28.7661	-25.1237	-36.7725	8.67277
βTh33	M	47.1	-31.316	-30.9405	-18.5388	5.43619	-30.2753	-23.8654	-28.0994	-15.2747	-23.8624	-8.27005	-20.258	-1.60846	-14.4108	4.5022	-14.2323	1.06073	-9.99651	-2.15805	-4.77297	-1.58763	-3.12537	1.07566	-2.54922	6.95776	7.41432	9.83415	15.1956	14.3834	22.4278	17.9035	30.2507	21.9881	38.9598	25.0788	14.71	12.279	13.7195	0.825936	3.99262	-10.0109	-6.84098	-18.1364	-19.3758	-24.8102	-29.549	-31.2301	11.0116
βTh34	M	48	-33.2165	-38.1411	-17.2524	6.24649	-30.0987	-29.4849	-26.1231	-18.6503	-22.0289	-9.19383	-18.7473	-1.10716	-12.3749	6.02091	-12.1745	2.80393	-7.92676	0.786092	-3.16931	2.26127	-1.53655	4.61674	-1.88523	10.0473	6.18553	11.0326	12.7998	14.0334	19.7215	17.5616	27.4989	21.561	36.3244	24.8599	12.3177	12.2318	12.5786	1.62135	8.5813	-9.99112	-2.28024	-17.0161	-16.216	-26.6213	-31.4302	-36.722	9.3878
βTh35	M	50	-31.1129	-37.9909	-11.8139	4.34974	-28.1945	-29.5327	-23.0548	-19.6423	-19.008	-10.6404	-16.1345	-2.38642	-8.7147	3.93432	-8.64888	0.327418	-6.83172	-2.01379	-3.83966	-0.844251	-2.66267	2.15298	-1.86796	9.73983	6.17486	13.0204	13.9761	19.4685	21.4062	21.9109	28.3586	25.3748	34.763	28.8748	13.4332	15.9845	10.0873	-1.40624	-0.524258	-12.1214	-9.20379	-19.814	-19.7596	-28.2155	-29.7967	-37.7474	9.70419
βTh36	M	51	-29.6179	-37.1166	-17.2001	5.80997	-30.2822	-28.3013	-26.2716	-18.3637	-20.7611	-10.9068	-19.0095	-2.56261	-13.0981	5.83377	-13.2171	2.11801	-9.68605	-0.12689	-5.44086	1.47167	-4.11739	4.24656	-3.50013	9.91968	6.07557	12.4636	14.1896	16.7205	21.0127	19.0883	27.8936	21.1003	35.501	22.6067	13.9735	14.1911	15.0797	1.30267	6.39108	-10.3467	-5.5884	-17.3348	-18.9767	-26.1349	-28.2658	-36.6468	10.5047
βTh37	M	55	-23.8324	-36.8192	-17.9659	1.49687	-25.9729	-30.8751	-24.8675	-22.486	-21.5772	-14.5862	-19.1307	-6.64783	-13.0333	1.1431	-11.8018	-2.34523	-8.28499	-4.74249	-4.38011	-2.30082	-2.90451	0.786987	-3.04593	7.11431	6.33623	12.538	13.9077	19.403	19.618	23.7789	24.6405	28.1763	30.5733	31.036	13.8133	16.7288	12.9632	3.27057	3.50001	-8.44505	-7.53073	-17.7192	-15.317	-29.3319	-22.088	-36.9287	10.4297
βTh38	F	56.7	-31.8776	-36.4799	-17.1323	5.50904	-29.6778	-27.4766	-24.8321	-17.5973	-20.8455	-9.78	-18.9881	-2.31018	-12.667	5.0224	-13.6332	1.34555	-10.0245	-0.959245	-5.77274	0.526731	-4.44357	3.34477	-3.56657	9.56076	6.03024	11.4297	14.553	15.4534	21.3729	19.4334	28.4364	22.5703	36.0943	25.2907	13.9918	12.4724	13.2507	0.320944	7.87458	-12.4444	-3.54755	-18.3343	-17.4532	-24.8741	-29.1478	-36.3695	9.90312
βTh39	F	57.3	-30.0384	-35.9612	-15.4855	7.85043	-28.6112	-27.2952	-25.5508	-17.4704	-22.0524	-8.99131	-18.9051	-0.904617	-11.3633	6.3066	-12.7973	1.99367	-10.0368	-1.63564	-5.28053	-0.647986	-3.09584	2.29865	-0.85783	8.64933	7.79624	12.0369	14.8152	15.9961	20.6647	20.3951	27.96	24.1484	35.8644	27.1965	14.396	13.5164	13.859	-0.880433	2.73838	-12.2388	-8.82611	-19.2489	-19.6988	-27.039	-28.8936	-35.6075	11.1304
βTh40	M	59.4	-29.4908	-34.9542	-14.9601	6.22283	-28.2402	-26.6294	-24.3971	-17.9046	-20.2375	-10.5672	-16.9273	-3.05478	-11.9381	5.83221	-13.4035	1.07172	-10.7517	-2.13672	-6.13951	-0.0888717	-3.35306	3.04718	-2.00379	11.0212	6.23988	13.3832	13.8068	17.3191	21	21.3741	28.4375	25.2811	36.7003	26.7997	13.3107	14.3445	13.7087	-2.27247	2.41559	-13.3077	-8.91448	-20.6759	-20.2371	-26.4545	-28.4754	-34.6433	10.0299
[truncated: 7 more columns]

## Sheet: Max
Name	Sex	Age	X ANS	Y ANS	X PNS	Y PNS	X Supradentale	Y Supradentale	X Maxilla anterior 1	Y Maxilla anterior 1	X Maxilla anterior 2	Y Maxilla anterior 2	X Maxilla anterior 3	Y Maxilla anterior 3	X Maxilla Superior 1	Y Maxilla Superior 1	X Maxilla Superior 2	Y Maxilla Superior 2	X Maxilla Superior 3	Y Maxilla Superior 3	X Maxilla Superior 4	Y Maxilla Superior 4	X Maxilla Superior 5	Y Maxilla Superior 5	X Maxilla Superior 6	Y Maxilla Superior 6	X Maxilla Superior 7	Y Maxilla Superior 7	X Maxilla Palatal 1	Y Maxilla Palatal 1	X Maxilla Palatal 2	Y Maxilla Palatal 2	X Maxilla Palatal 3	Y Maxilla Palatal 3	X Maxilla Palatal 4	Y Maxilla Palatal 4	X Maxilla Palatal 5	Y Maxilla Palatal 5	X Maxilla Palatal 6	Y Maxilla Palatal 6	X Maxilla Palatal 7	Y Maxilla Palatal 7	X Maxilla Palatal 8	Y Maxilla Palatal 8	X Orbit 1	Y Orbit 1	X Orbit 2	Y Orbit 2	X Orbit 3
Ctrl01a	F	7.5	29.0349	-3.9107	-20.0323	-13.0868	31.4867	-15.7822	26.6447	-5.85581	26.3475	-9.89481	28.7257	-13.335	-14.8037	-12.0552	-8.99402	-10.6571	-2.12067	-9.25014	6.18954	-7.63041	13.4674	-4.37778	19.4664	-2.26339	24.3949	-1.72677	-15.2836	-13.375	-10.0522	-12.9945	-3.90364	-12.168	3.51542	-12.0994	10.691	-12.6972	16.2314	-14.1133	20.8743	-17.1843	24.5126	-20.9221	6.59933	32.1717	4.60472	28.4338	4.44779
Ctrl01b	F	8.2	32.194	-8.86014	-19.1698	-7.77235	27.0327	-27.5373	27.9684	-12.4023	24.8675	-17.5019	25.1969	-22.8259	-14.9913	-7.79776	-10.2682	-8.01405	-4.72709	-8.27494	2.93255	-8.32659	11.3987	-8.61547	18.7779	-7.85624	25.8804	-7.92763	-15.0141	-9.07111	-10.7976	-9.57945	-5.76843	-10.0464	0.483746	-10.9611	7.53749	-13.4191	12.4937	-17.0921	15.7325	-21.8068	17.498	-27.3986	7.34138	34.2001	5.17653	29.6917	4.52484
Ctrl02a	M	10.7	32.0272	-10.7508	-17.2656	-8.67551	32.4567	-24.244	28.6884	-12.4548	28.2069	-16.1298	29.963	-20.613	-14.8669	-8.65534	-11.1242	-8.63859	-6.11655	-8.61206	1.85292	-7.71277	11.1623	-7.92307	18.67	-7.66261	25.3574	-8.70845	-14.5878	-9.65616	-11.3601	-10.25	-6.94693	-10.6891	-0.556709	-10.8375	7.61181	-12.0717	13.9518	-14.9725	18.2483	-19.4116	22.3912	-24.1275	4.80304	33.9085	3.07583	29.4434	3.41447
Ctrl02b	M	9.4	30.5277	-8.11333	-20.2272	-6.64788	29.1405	-26.809	27.8308	-11.8327	26.0948	-17.0478	27.1208	-22.2258	-16.7353	-6.67961	-12.0088	-6.87408	-5.45545	-7.24782	4.06575	-7.47622	12.7991	-7.53489	19.3706	-6.87243	25.3699	-7.12794	-16.8509	-7.85293	-12.6885	-8.73986	-7.21698	-10.0819	0.491975	-11.3186	8.08496	-13.255	12.8842	-16.893	16.0283	-21.742	19.0939	-26.6609	7.98973	33.7164	6.3018	29.0618	6.42599
Ctrl03a	F	9.4	32.648	-3.57359	-20.2083	-6.15879	31.8479	-23.9149	29.934	-8.04313	28.2256	-13.9353	29.6033	-19.3499	-15.7592	-6.43624	-11.111	-6.85657	-5.79297	-6.93715	3.62083	-6.04279	13.8606	-5.50746	20.9849	-4.69261	27.1579	-3.7857	-15.9172	-6.67934	-11.7125	-7.26821	-6.86123	-8.19176	0.173331	-9.00058	9.003	-10.6438	14.8837	-14.6839	18.7246	-20.3273	21.8469	-26.1558	3.94848	33.1756	3.48578	28.5964	4.02452
Ctrl03b	F	11.3	29.7804	-9.34898	-20.4177	-8.12691	27.7161	-25.3816	28.1025	-12.2436	27.6997	-16.6479	28.3546	-21.088	-15.6696	-8.04111	-10.4586	-8.14456	-4.59759	-8.25617	3.1755	-7.94537	11.6044	-7.56474	18.7754	-7.46659	24.7794	-8.15643	-16.3437	-9.01948	-11.807	-9.59254	-6.5864	-10.5006	-0.23348	-11.6693	6.85267	-13.9382	12.446	-17.5834	16.7364	-21.1005	18.5814	-25.5521	5.48586	35.3332	4.30013	30.8103	4.51093
Ctrl04a	F	13.1	29.7715	-5.104	-20.4786	-9.21769	30.0498	-23.0247	26.7067	-8.94566	26.4077	-13.9342	28.5642	-18.5253	-14.7265	-8.77847	-8.55898	-8.54619	-1.46327	-8.10423	6.68876	-7.54551	13.0431	-6.65907	18.5108	-5.7941	23.9188	-5.64267	-15.4297	-10.2063	-9.7558	-10.6779	-3.31364	-11.11	4.15384	-11.3087	10.2385	-13.4469	14.5091	-17.1816	18.4955	-21.5964	22.8578	-25.7225	5.04708	33.1848	2.76438	29.6116	2.11382
Ctrl04b	F	12.2	30.8001	-4.66475	-18.1606	-10.8082	31.7531	-21.9539	27.6783	-8.26326	26.6576	-13.6603	28.8909	-18.298	-15.3868	-10.4282	-11.1729	-9.7854	-5.11739	-8.50334	4.2289	-6.30513	12.8167	-4.7973	19.1142	-3.72998	25.0711	-3.51061	-15.4349	-12.1033	-11.8055	-12.3049	-6.57525	-12.2709	0.92572	-12.03	8.88017	-13.3316	14.7541	-16.5807	19.8985	-20.8951	24.6334	-25.0694	2.32787	37.2326	1.09056	32.5254	1.42415
Ctrl05a	F	13.8	28.4245	-13.7051	-20.4742	-4.26982	25.4998	-26.7232	26.1212	-16.3245	24.565	-20.1508	24.7762	-23.6552	-15.095	-5.42417	-9.8923	-6.7995	-4.21376	-8.10203	2.77022	-9.66498	10.4912	-11.5671	17.5296	-11.8681	23.7255	-11.6509	-15.9014	-6.14036	-11.059	-7.7326	-5.85948	-9.5206	0.379642	-11.6376	7.10572	-14.7951	11.8443	-18.8321	14.7536	-22.8138	17.2266	-26.521	8.48871	32.772	6.4468	29.2342	5.92368
Ctrl05b	F	13.9	28.3193	-8.95746	-21.6713	-9.13861	27.8399	-24.1187	25.9754	-12.0494	25.0862	-16.2327	26.3439	-20.3129	-16.3856	-8.90645	-11.0611	-8.6698	-4.64045	-8.34875	4.45585	-8.49001	12.7919	-8.30751	18.9038	-7.88568	23.9737	-8.0024	-17.0551	-9.33955	-12.3508	-10.0122	-6.81484	-11.0885	0.608738	-11.7674	7.90467	-13.9364	12.7238	-16.9575	16.3708	-20.1812	19.4242	-23.8992	5.21323	34.9616	3.87534	30.4671	4.55855
Ctrl06a	F	14.5	29.1005	-6.58979	-21.9106	-6.45027	26.3476	-27.9523	25.4572	-11.3181	23.8831	-17.4599	25.0746	-22.8879	-16.529	-7.151	-10.7783	-8.2461	-4.96774	-9.31924	1.55588	-10.5408	8.9448	-11.9055	15.991	-11.0959	22.5805	-8.11333	-17.482	-7.88344	-12.3363	-9.27924	-6.92923	-11.047	-0.276145	-11.8224	7.40504	-13.9887	11.3817	-18.8985	13.2227	-24.5568	17.1684	-29.3099	11.9065	35.5522	9.31684	30.9226	7.32676
Ctrl06b	F	14.6	27.8265	-12.0731	-18.4838	-7.84796	29.1253	-24.9661	25.788	-14.3852	25.2946	-17.7216	27.1464	-21.3589	-15.5704	-7.72461	-11.5966	-7.74804	-5.67197	-8.16874	3.97376	-8.24395	12.9237	-9.31553	18.7747	-9.95391	23.4767	-10.5302	-15.5816	-8.98673	-12.1672	-9.75742	-7.18	-10.6225	0.203337	-11.7005	7.78177	-14.2128	12.616	-17.002	15.9449	-19.9388	18.7042	-23.7111	7.09085	35.0268	4.97198	30.9693	4.5448
Ctrl07a	F	14.7	28.4498	-7.44429	-18.0802	-10.1904	29.8687	-24.9243	25.5913	-10.3337	25.6003	-14.807	27.9711	-19.8475	-14.7991	-10.274	-10.2435	-10.1559	-4.37585	-9.41766	3.63848	-8.46146	11.6218	-7.7054	17.6692	-7.61673	23.061	-7.12555	-14.8686	-12.0867	-10.9422	-12.6482	-5.72116	-12.7705	1.13771	-12.3738	8.48127	-13.0107	13.56	-15.9045	16.9961	-20.3464	20.8945	-24.8714	5.11088	35.2158	3.40192	31.2219	3.68771
Ctrl07b	F	15.5	29.7001	-7.40063	-19.3598	-8.39652	27.6337	-23.8688	26.5675	-9.97931	25.6012	-14.4313	27.105	-19.1573	-16.1099	-8.22732	-12.0399	-8.1334	-5.85308	-8.12988	4.41772	-7.78697	13.3798	-7.27733	19.3697	-6.55832	24.597	-6.49411	-16.3782	-9.48353	-12.9493	-10.2455	-7.78338	-11.1351	0.0120408	-11.6306	7.55571	-13.7106	12.3869	-16.8094	16.2465	-20.5181	19.4407	-24.7713	6.333	34.8205	5.0231	30.5997	5.7573
Ctrl08a	F	15.8	28.1571	-13.4543	-20.006	-6.50115	27.832	-27.2276	24.9839	-13.6585	24.1416	-17.5336	26.1197	-22.5042	-16.3297	-6.74795	-12.6665	-7.10597	-7.84601	-7.69964	1.28631	-8.31624	11.2479	-8.86051	17.9203	-8.80919	23.1844	-10.1168	-16.8855	-7.6969	-13.5621	-8.64153	-9.24122	-9.82798	-2.20037	-11.2214	6.38391	-13.1282	11.7423	-17.0133	15.151	-22.6982	19.025	-28.3098	11.0542	33.8866	8.47111	30.2345	6.90111
Ctrl08b	F	15	31.5986	-6.61972	-17.0254	-10.9372	33.5067	-22.1564	28.9828	-9.67684	29.2191	-13.6979	31.7349	-17.8022	-13.7623	-10.4713	-9.17792	-9.91833	-2.8073	-9.48896	4.99973	-8.55928	12.255	-8.14507	18.6764	-7.30361	25.0566	-6.85331	-13.9178	-12.0789	-9.89408	-12.4606	-4.21869	-12.2617	3.03723	-11.7092	10.4482	-12.4848	16.1132	-15.1282	20.4426	-18.7539	24.5564	-22.6379	-1.9884	34.9772	-2.80705	30.5815	-1.9182
Ctrl09a	F	16.1	29.0594	-8.72131	-22.3675	-7.80782	29.0268	-27.6125	26.6909	-11.6419	26.5039	-16.4109	28.2709	-21.9484	-18.2386	-7.99094	-13.2411	-8.23886	-6.95903	-8.46374	1.88012	-8.67518	11.444	-8.23371	18.7288	-8.0088	24.2431	-7.93569	-18.8696	-9.08993	-14.4838	-9.64846	-8.88649	-10.1211	-1.28756	-10.9607	6.96546	-12.6058	12.7808	-15.4052	16.6356	-19.8372	19.7325	-25.1943	8.96427	33.2489	6.76827	29.7015	6.08921
Ctrl09b	F	16.4	30.2885	-7.53887	-22.6455	-8.1892	30.9506	-25.0713	27.2451	-11.4329	25.9762	-16.2261	28.2167	-20.8622	-16.6148	-8.28079	-11.0338	-8.60539	-5.1501	-8.73667	3.67177	-8.44446	12.8321	-7.72246	19.5313	-7.87361	25.2384	-7.76739	-17.7049	-9.28984	-12.6716	-9.94048	-7.24084	-10.9239	-0.0810652	-11.486	7.76247	-13.4842	13.4425	-16.4742	18.1189	-19.6166	21.6309	-24.3913	2.6983	33.8495	1.84169	28.9301	2.52358
Ctrl10a	M	18	30.0417	-9.15521	-20.375	-8.87166	27.713	-27.94	25.7499	-12.7217	23.9646	-18.229	25.7184	-23.3717	-14.8262	-8.85482	-9.31507	-9.1067	-3.89605	-9.08905	2.70259	-9.21602	10.1656	-9.16111	16.7425	-8.3513	23.4167	-8.65726	-15.178	-9.0018	-10.0496	-9.92369	-5.07661	-11.1857	0.939232	-12.0685	7.50709	-14.1502	11.7555	-18.9901	14.5381	-25.1915	19.027	-30.0023	5.80965	33.3703	4.37231	28.9886	4.32122
Ctrl10b	M	17.4	30.6898	-10.2884	-19.1372	-9.42412	27.464	-23.4092	27.2866	-12.9096	25.8342	-16.6314	26.6537	-20.0835	-15.505	-9.16411	-10.1498	-9.22467	-3.35229	-9.78055	4.07042	-9.79824	10.6559	-9.33729	17.3823	-8.97516	24.2556	-9.29093	-15.6778	-10.124	-11.0065	-10.6299	-5.07744	-11.5093	1.72207	-12.0498	7.57946	-14.4182	12.025	-17.6874	15.7448	-20.8466	19.088	-24.0234	6.63856	35.9011	4.89217	31.1617	4.0055
Ctrl11a	M	19.6	29.2631	-15.124	-20.0376	-5.70945	25.4863	-28.9645	25.8605	-17.0165	23.9843	-20.429	24.8015	-24.6839	-15.9355	-6.46217	-11.3977	-7.50168	-5.8165	-8.21666	2.72263	-7.94714	11.3277	-9.14318	17.496	-10.8648	23.416	-12.7945	-16.7756	-7.78394	-12.8606	-9.163	-7.931	-10.157	-1.27035	-11.4812	6.2573	-13.6779	10.937	-16.9858	13.34	-21.1272	15.5308	-25.6158	10.153	35.4218	7.8923	31.6091	7.12794
Ctrl11b	M	18	30.9565	-15.9838	-22.6559	-5.91034	24.8456	-28.4941	26.8393	-16.6795	24.2236	-19.9398	24.4449	-24.3934	-17.888	-6.4569	-12.4339	-7.29287	-6.12208	-8.2179	1.85303	-8.79743	10.1202	-8.94827	17.6726	-9.50413	24.7039	-12.0145	-18.7648	-6.79762	-14.0745	-7.84238	-8.70612	-9.34538	-2.33872	-10.7673	3.77387	-13.0234	7.51241	-16.4045	9.99796	-20.6445	13.2352	-24.8503	11.9269	32.6793	9.75437	28.7187	8.09495
Ctrl12a	M	27	28.9353	-11.2685	-19.8376	-8.1044	27.9693	-26.0143	25.9897	-11.6746	25.5301	-15.6326	27.2796	-20.8677	-15.3037	-9.26385	-10.2321	-9.48284	-4.31865	-9.23633	3.51616	-9.56006	10.8994	-8.29452	16.9429	-7.62743	22.8388	-8.84076	-15.6785	-9.84103	-11.1718	-10.906	-5.97421	-11.4607	0.735963	-11.85	7.59006	-13.3545	12.3552	-16.3649	16.1059	-21.2762	20.0371	-26.2419	8.16598	35.1229	5.98772	31.2546	5.02615
Ctrl12b	M	25.5	27.3287	-11.1825	-21.2567	-7.89296	24.1225	-28.649	24.8136	-14.4931	22.7513	-19.4806	23.1352	-24.3386	-16.7044	-8.16131	-11.7245	-8.64456	-5.67328	-9.17429	3.13228	-9.02334	11.8201	-8.03516	18.3433	-7.80909	23.4033	-8.72026	-17.8364	-9.57638	-13.4551	-10.4398	-8.04995	-11.3733	-1.00575	-12.7466	5.98076	-15.3275	10.7598	-19.4007	13.7504	-24.9958	16.716	-30.1269	5.23286	35.9839	3.65126	31.6707	3.98529
Ctrl13a	M	29.5	29.1403	-14.7467	-24.1831	-5.65852	30.5679	-30.0576	26.2324	-16.8615	26.0134	-20.7812	28.7832	-25.4699	-18.6905	-6.34025	-12.8876	-6.54896	-6.87351	-6.78578	1.07763	-7.40085	9.55875	-7.12458	16.2926	-7.76591	22.2528	-11.4053	-20.2397	-6.69261	-15.1871	-7.05887	-9.53136	-7.88694	-2.42352	-9.51271	5.37037	-12.0157	11.5651	-15.7958	16.3138	-21.3531	20.6168	-27.2038	9.74737	32.2894	7.43462	28.4689	7.21092
Ctrl13b	M	26	29.6338	-9.09879	-23.1267	-7.40022	23.9899	-28.9793	25.7378	-12.3357	23.7077	-17.6924	24.3334	-23.439	-18.9478	-7.47942	-13.2214	-7.83457	-6.18692	-8.10661	3.57638	-8.67982	11.9426	-8.21542	18.068	-7.93965	23.8742	-8.72535	-19.4978	-7.9553	-14.563	-8.42817	-8.70602	-10.0603	-0.899381	-11.8117	6.28903	-14.3859	10.7624	-18.2351	14.1807	-23.2081	17.1908	-28.4824	9.89879	32.2897	8.11416	27.9461	7.49842
Ctrl14a	M	29.5	27.3598	-3.51038	-16.7053	-11.3332	30.4961	-19.8975	25.9459	-7.34217	26.0332	-12.1251	28.3855	-16.0195	-15.8629	-11.1832	-13.8157	-10.8289	-6.91048	-9.93672	5.62106	-8.0943	15.0676	-5.96167	20.1331	-4.71221	23.8212	-3.69357	-15.3421	-12.1725	-14.015	-13.5118	-9.02317	-15.9368	1.06998	-14.8416	10.7843	-13.6995	16.289	-15.8415	19.8949	-19.3876	23.5981	-22.6376	1.48448	34.9544	-0.0842987	30.9801	0.198416
Ctrl14b	M	29.3	27.9773	-8.00862	-22.3471	-7.78938	28.1742	-25.6106	25.8818	-11.5494	24.9337	-16.7272	26.3727	-21.4761	-17.3149	-7.89846	-11.7591	-8.25793	-5.14291	-8.48694	3.76056	-8.44274	11.86	-7.83363	17.9189	-7.10471	23.2758	-6.81963	-17.8443	-8.23639	-12.9115	-8.94394	-7.03272	-9.16941	0.469199	-10.2255	7.67247	-12.9066	12.5655	-16.4529	15.9513	-21.4676	19.4784	-26.24	10.3461	34.1655	8.29198	30.1539	8.0873
Ctrl15a	M	29.6	30.5757	-6.76973	-18.02	-11.5734	30.9987	-23.9523	28.5238	-10.2608	27.8715	-15.1013	29.4672	-19.6356	-14.2828	-11.0815	-9.19315	-10.5972	-3.20054	-10.0197	3.70575	-8.92853	10.7855	-7.43231	17.4627	-5.79225	24.2665	-5.67852	-14.3782	-11.7981	-9.90527	-11.9461	-4.6442	-12.4508	1.52703	-12.7865	8.0652	-13.592	13.165	-16.3689	16.3176	-20.8757	19.1291	-25.5446	4.40052	33.7628	2.64794	30.2055	2.90086
Ctrl15b	M	30.7	31.3819	-3.46939	-21.7063	-10.7622	32.6656	-22.3034	29.3762	-7.59131	28.5463	-13.1887	30.3908	-18.0683	-17.0892	-10.2071	-11.277	-9.59552	-4.53105	-8.49284	4.35178	-7.40144	12.971	-5.78967	19.7856	-4.19776	25.9278	-3.00253	-17.8051	-10.6606	-12.6627	-10.5306	-6.44452	-10.7886	1.3811	-10.4979	9.70141	-11.2434	15.6037	-14.5066	20.1643	-19.2158	24.3604	-23.9638	3.35044	32.9929	1.86457	28.7387	1.7657
Ctrl16a	F	30.2	29.0901	-2.76335	-20.2205	-9.81513	31.2119	-24.5426	27.3561	-7.80633	26.3094	-14.1079	28.3002	-19.6787	-15.5897	-9.71496	-10.141	-9.13727	-3.86535	-8.21546	4.8661	-7.25528	13.1649	-6.04583	19.4761	-5.11632	24.8331	-3.80317	-15.8464	-10.1693	-10.963	-10.2211	-5.33911	-10.7093	1.88073	-10.4884	9.53858	-11.8483	14.7796	-15.8221	19.517	-20.1491	23.2137	-25.4084	1.63231	31.8643	1.79641	27.3077	2.87123
Ctrl16b	F	30.1	30.5357	-8.58901	-19.9047	-7.44178	29.2693	-27.8168	28.7371	-12.867	26.5703	-18.2638	27.0229	-23.4157	-16.989	-7.51538	-12.2645	-7.66067	-6.19428	-7.87305	2.17227	-7.91016	10.9823	-7.8569	18.4932	-7.99646	25.3008	-7.87037	-17.1627	-8.11794	-13.1014	-8.46155	-7.93862	-9.52665	-1.34647	-11.3876	6.18121	-13.8884	12.1153	-17.0654	16.2191	-21.0124	19.2344	-25.7429	9.17446	34.6772	7.35127	29.8425	6.50864
Ctrl17a	F	31.5	29.189	-9.11477	-22.3297	-8.69772	24.9221	-26.2311	26.0477	-12.9796	23.8764	-17.5487	24.0158	-21.9848	-17.7754	-8.81268	-11.8104	-9.24154	-4.63292	-9.35514	3.86031	-9.1759	11.3674	-9.25544	17.6359	-9.43069	23.7274	-9.8243	-18.4338	-9.44516	-13.2913	-9.98422	-7.1536	-10.7055	0.312617	-10.8535	7.1717	-12.7294	10.9303	-16.1923	12.9798	-20.4401	14.9934	-24.859	11.0948	35.763	8.56519	31.625	7.55234
Ctrl17b	F	32.3	29.1163	-4.53596	-19.4805	-11.1508	31.3041	-23.9702	27.5292	-8.57162	27.727	-13.8477	29.7736	-19.0051	-14.8274	-10.7371	-9.36866	-9.97689	-2.77633	-8.67129	5.2156	-7.2885	12.7799	-6.32811	18.9417	-5.72259	24.3272	-4.88503	-15.0005	-11.1896	-10.1705	-10.4935	-4.32207	-9.32124	3.01451	-8.80546	10.1372	-10.5085	15.3774	-14.31	19.6484	-19.0675	23.9507	-23.7152	2.01281	35.4918	1.12241	30.5978	1.96899
Ctrl18a	M	30.4	30.2662	-10.155	-19.0918	-6.7385	29.0704	-26.6475	27.6702	-13.395	26.8662	-17.9269	28.1682	-22.4056	-15.9779	-7.13779	-11.7048	-7.68743	-6.19442	-8.36438	2.29201	-8.97371	10.9177	-8.89426	17.9195	-8.92836	24.4405	-9.35125	-15.9501	-7.50583	-12.0468	-8.24244	-7.22353	-9.81383	-0.224848	-11.0193	7.74934	-12.5859	12.746	-16.8466	16.2149	-21.8942	21.0091	-25.3554	6.92664	34.1918	5.27605	30.101	5.76906
Ctrl18b	M	32.3	32.4917	-10.3335	-19.6937	-8.4066	28.6575	-30.1984	27.2846	-11.9744	25.348	-17.4794	26.859	-24.1062	-14.8572	-8.33713	-9.14269	-8.31904	-3.05743	-8.36162	3.16856	-8.26197	9.93816	-8.25963	16.9847	-7.20374	24.5009	-7.64023	-14.9811	-8.97694	-9.95777	-9.47197	-4.31035	-10.3946	1.73253	-11.3585	8.28476	-12.683	13.0827	-16.6942	15.5271	-22.8923	19.8187	-28.7361	2.92456	31.4308	2.96081	27.1968	4.30232
Ctrl19a	M	32.5	32.0267	-11.9034	-19.3378	-7.14926	29.2186	-26.8799	28.2701	-14.0977	26.4011	-18.2448	27.3278	-22.8425	-16.0647	-7.34046	-12.2303	-7.48734	-7.55686	-7.4834	2.12284	-7.4386	12.6101	-7.75009	19.5881	-8.23289	25.8895	-9.77023	-16.2239	-7.65055	-12.8095	-8.23639	-8.67476	-8.80492	-1.74196	-9.78232	7.27289	-12.4276	13.2406	-15.9044	16.8448	-20.7499	19.6375	-26.1773	8.02526	34.6383	5.44864	30.3161	4.60396
Ctrl19b	M	33.2	32.0545	-10.4014	-18.9351	-6.88877	25.9443	-27.8314	26.7059	-13.0352	23.6279	-18.1512	24.8415	-23.2913	-14.6225	-7.15532	-9.3301	-7.681	-3.41315	-8.23552	3.35244	-8.3324	10.2039	-7.84737	16.9512	-7.33309	24.4075	-8.5106	-14.5576	-7.66895	-9.93205	-8.97086	-4.64192	-10.5138	1.51221	-11.6903	7.8469	-14.1106	12.7772	-18.6482	16.3424	-24.8803	19.2519	-30.9234	10.2115	33.1835	7.61958	29.7797	6.26544
Ctrl20a	M	34.4	32.0718	-6.23226	-19.681	-10.1053	32.5023	-22.8067	28.0091	-8.66483	27.7108	-12.9858	30.2845	-17.8935	-15.0618	-9.77511	-8.97123	-9.62883	-2.25786	-9.18204	4.332	-8.96337	11.0625	-8.38478	17.5229	-6.73857	24.5708	-6.09374	-15.283	-11.0146	-9.97631	-11.1643	-3.83195	-11.5327	2.87066	-11.4234	9.71308	-11.6035	15.1692	-13.7299	18.9774	-18.0467	24.3469	-21.757	2.13474	35.6293	0.955043	30.824	1.90836
Ctrl20b	M	33	32.2227	-7.22304	-16.8644	-8.84105	31.2399	-24.8296	29.9235	-10.6739	28.8658	-15.3321	29.7533	-20.2049	-14.4674	-8.61104	-10.8676	-8.35595	-5.92688	-8.3125	2.59933	-7.55819	12.0428	-7.27557	19.41	-6.45436	26.2863	-6.41059	-14.2512	-11.0541	-11.2178	-11.1092	-6.79948	-11.1908	-0.21787	-11.1429	8.07873	-11.6244	13.5805	-15.1023	17.708	-19.377	21.9986	-23.3387	3.35804	35.2032	1.87355	30.5471	2.20016
Ctrl21a	M	32	30.4425	-7.92089	-17.5577	-7.43517	31.5042	-26.1545	27.8834	-10.7966	27.3028	-15.7589	29.292	-21.1102	-15.8361	-7.69545	-13.0106	-7.98322	-7.49087	-7.45855	3.95769	-7.11289	13.9497	-6.68199	20.1082	-5.81974	25.3785	-6.07026	-16.2824	-8.89522	-13.9969	-10.0309	-9.67944	-11.4026	-0.996924	-11.9541	8.42332	-13.1669	13.9702	-16.0904	17.8924	-20.1167	21.3812	-25.1168	2.04483	35.0171	1.13594	30.7136	1.77677
Ctrl21b	M	35	30.1998	-4.16265	-21.9541	-10.9964	32.4272	-21.1947	28.0309	-7.38604	28.8872	-11.7322	31.1164	-16.4143	-17.3074	-10.7946	-12.0017	-10.4398	-5.66473	-9.56155	3.52588	-8.52077	12.4188	-7.02815	18.8673	-5.72878	24.608	-4.66597	-18.1522	-11.7965	-13.4641	-11.9415	-7.72975	-11.8817	0.125566	-10.9408	8.82669	-11.062	14.729	-14.0325	19.5595	-18.0078	24.722	-21.1692	3.37887	35.4231	1.8597	30.9691	2.42029
Ctrl22a	M	33.7	36.1525	-5.82959	-19.0763	-8.75832	35.4917	-27.1525	31.3345	-8.38539	29.8482	-14.0492	33.0837	-20.4652	-15.6444	-8.45913	-11.2386	-8.05711	-5.95806	-7.45919	2.18369	-5.5996	11.7667	-5.46659	19.5297	-4.85755	27.5961	-4.62634	-15.8434	-9.45054	-12.0888	-9.55685	-7.59154	-9.69098	-1.46811	-10.0604	6.4437	-11.6302	12.6359	-14.7847	17.3691	-19.6382	21.366	-26.1996	1.62193	28.8275	1.40337	25.0329	2.34433
Ctrl22b	M	35.6	31.2762	-8.30984	-19.4784	-9.93744	28.7574	-25.3906	27.3805	-10.4837	26.3132	-15.1817	27.9343	-20.3113	-14.7507	-9.50116	-9.66411	-9.20712	-4.07564	-8.82776	2.62884	-8.16022	10.0905	-7.32514	17.3121	-6.6021	24.4363	-6.79783	-15.2155	-10.3118	-10.6479	-10.8254	-5.58062	-11.6563	0.607439	-12.0404	7.41209	-13.1928	12.9557	-16.5587	17.511	-20.937	21.0739	-25.8622	7.47382	35.3872	5.19069	31.3044	4.7302
Ctrl23a	M	36.5	29.019	-8.8451	-20.4783	-7.40447	28.5489	-25.5253	26.9636	-12.4914	26.4646	-16.9937	27.8068	-21.2886	-15.3999	-7.31898	-9.12615	-7.90253	-1.60473	-8.17314	5.12342	-8.57978	10.9766	-7.85094	17.454	-7.93988	23.5614	-8.51723	-16.0231	-8.55471	-10.5472	-9.57236	-3.87169	-10.6837	3.21333	-11.2957	8.87854	-12.909	13.4102	-16.6673	16.7338	-21.1457	20.4498	-24.7865	6.5634	36.4382	5.11294	32.1437	4.64867
Ctrl23b	M	35	30.9246	-6.43106	-21.4918	-9.54734	29.854	-25.8069	28.7815	-10.5272	28.0041	-15.6535	28.8472	-20.7773	-17.1348	-9.21677	-11.549	-9.10553	-4.48177	-8.50068	5.00811	-7.50837	13.42	-7.01785	19.9568	-7.16295	25.8623	-6.98209	-17.5493	-9.93471	-12.7189	-10.4226	-6.61253	-10.7874	1.2625	-10.884	8.6697	-12.3879	13.331	-15.8167	16.5996	-19.9517	19.6641	-24.3061	4.30785	34.7926	2.50807	30.2254	2.5063
Ctrl24a	M	36	32.1786	-7.33061	-18.282	-9.57229	26.9613	-25.5982	28.0049	-10.2247	25.8964	-15.2186	26.4388	-20.4975	-14.421	-9.28194	-10.9841	-9.12891	-7.10307	-9.06935	1.73455	-8.40235	12.494	-8.00281	19.6964	-7.25158	26.1189	-7.22941	-14.6668	-9.77206	-11.4077	-9.80348	-7.83466	-10.3391	-1.7311	-11.3764	7.05981	-12.6393	12.5958	-16.232	16.2713	-21.0958	18.9251	-26.5656	7.01472	36.2054	4.68652	32.1513	3.87354
Ctrl24b	M	38.1	30.6558	-8.41411	-17.8553	-8.71374	33.0837	-24.0785	29.665	-11.2381	29.7021	-15.7063	31.4587	-20.107	-14.1942	-8.45752	-9.75463	-8.29991	-4.09079	-8.1689	4.71894	-7.60138	13.3749	-7.47733	19.7853	-6.81213	25.5301	-6.12356	-14.3489	-9.63128	-10.3552	-9.81304	-5.33601	-10.3907	1.86448	-10.719	10.0252	-11.9042	15.3002	-15.772	19.0239	-20.2772	22.2522	-24.9074	1.57781	33.1204	0.289678	28.9793	0.466133
Ctrl25a	F	39.6	29.2868	-9.80538	-21.6586	-7.46349	27.1819	-26.9277	26.2699	-12.9271	25.3278	-17.5371	26.7568	-22.3207	-16.2463	-7.79931	-9.78285	-8.46463	-2.83496	-8.91681	4.55492	-8.5286	11.2658	-8.17677	17.4825	-8.32124	23.4823	-8.88168	-16.8422	-8.50121	-11.0908	-9.50649	-4.6336	-10.7745	2.56933	-11.535	9.30635	-12.7298	13.9426	-16.5884	16.9119	-21.5502	20.0069	-26.2097	9.30222	32.4559	7.0588	28.8288	6.40723
Ctrl25b	F	36.2	29.5648	-11.0648	-17.0163	-9.58518	28.7031	-27.7727	25.1059	-14.1974	24.0269	-18.7771	26.1966	-23.492	-12.7107	-9.74957	-6.96507	-10.0652	-0.802228	-10.0094	3.05135	-10.0943	7.86774	-10.3942	14.0995	-10.0854	21.4795	-10.8235	-12.7362	-10.8075	-7.32974	-11.2067	-1.33964	-11.6566	3.74653	-12.7697	8.77373	-14.2883	13.8201	-17.6331	16.8923	-22.6771	20.8678	-27.148	6.34871	36.3549	4.24792	32.5136	4.25882
Ctrl26a	F	41.8	30.1662	-7.45843	-20.3688	-10.1667	28.2077	-24.7102	26.6865	-11.1706	25.1306	-15.9545	26.5018	-20.5244	-14.3528	-9.88312	-8.06875	-9.41947	-1.06944	-8.86492	6.00348	-8.87102	11.6077	-7.97064	17.4317	-7.20928	23.7951	-7.54342	-14.7785	-10.0967	-8.97556	-10.6939	-2.4593	-10.9452	4.68885	-10.786	10.3319	-13.22	14.4117	-16.6573	17.9384	-20.9482	20.944	-25.4605	5.79493	34.2028	3.97824	30.1881	3.97923
Ctrl26b	F	41	30.6935	-8.91798	-21.4749	-8.74019	32.1084	-24.4822	27.2899	-10.9928	27.6701	-15.0097	30.8024	-19.4854	-17.5238	-8.60853	-11.6215	-8.67811	-4.28321	-8.46239	3.32362	-8.58716	10.0504	-8.49774	16.4647	-8.40161	23.2763	-8.45969	-18.5359	-10.3443	-13.4688	-11.1639	-6.85704	-10.8323	0.918275	-10.6265	8.41056	-12.2337	14.0887	-16.161	18.5119	-21.6287	23.2392	-26.6671	4.79761	34.8813	3.58373	30.6414	3.72744
Ctrl27a	M	40	28.9818	-9.57138	-17.03	-10.6699	26.8457	-26.4343	25.656	-12.6452	24.7933	-17.1409	26.2658	-21.768	-12.5632	-10.4597	-7.06701	-10.388	-1.32544	-10.007	3.27039	-10.0152	8.78294	-10.4468	15.2956	-9.56999	22.1844	-9.03272	-12.64	-11.1258	-7.67947	-11.7863	-2.26703	-12.5013	2.79654	-12.7015	7.83487	-14.6742	11.5642	-18.2118	14.5038	-21.7957	17.3589	-25.6124	6.02474	37.1574	4.43233	33.2406	4.49164
Ctrl27b	M	41	31.7573	-10.0383	-21.1841	-7.98718	31.1324	-27.4191	28.9359	-13.4724	27.9654	-18.1606	29.5499	-22.9429	-15.5709	-7.93076	-9.90379	-8.1656	-4.24141	-8.58692	2.19889	-8.99499	9.9961	-8.98665	17.6317	-8.93459	24.9289	-9.31043	-16.4948	-8.55181	-11.4044	-9.32272	-5.97155	-10.4561	0.494872	-11.3377	8.04813	-12.6432	14.2151	-16.2598	18.1469	-21.4533	21.5818	-26.7384	4.88306	34.7297	3.26421	30.2519	2.64277
Ctrl28a	F	42.6	30.0981	-2.5749	-18.4444	-13.5938	34.3617	-18.8269	27.8884	-6.00247	28.4022	-11.0247	31.5557	-15.0519	-14.9567	-12.8559	-9.32918	-11.7037	-2.46628	-9.86441	5.2398	-8.13568	12.507	-5.79136	18.5106	-3.47352	24.2287	-2.19342	-15.2376	-13.5897	-10.1405	-12.941	-3.81459	-12.5386	3.78274	-11.5299	11.6605	-11.0538	17.9961	-13.5781	22.9398	-18.2269	27.8129	-22.6211	-2.40469	34.0474	-2.69329	29.1357	-1.6712
Ctrl28b	F	38.8	27.8001	-8.08553	-21.3906	-9.29766	27.2257	-24.6591	25.1088	-11.0245	24.8929	-15.6162	26.393	-20.218	-15.7547	-9.34793	-9.26625	-9.34811	-2.59532	-8.86222	4.25337	-8.83669	10.7112	-8.35431	16.5419	-8.08302	22.2535	-7.79392	-16.3273	-9.89677	-10.4658	-10.411	-4.31042	-11.1141	2.51875	-11.2622	9.18755	-12.9389	13.9383	-16.7656	17.5734	-21.5342	20.9672	-26.114	7.47195	36.9057	6.12045	32.1694	5.96154
Ctrl29a	F	42.2	33.064	-9.96806	-21.4442	-8.91854	24.3887	-24.8822	28.2763	-11.7173	25.6059	-15.7802	25.572	-20.4481	-17.1527	-8.5487	-12.1043	-8.48556	-6.07443	-8.93758	1.84547	-8.93777	10.4837	-8.74185	18.2973	-7.82887	25.9486	-8.56871	-17.8208	-9.82217	-13.3169	-10.059	-7.88487	-10.6401	-0.877256	-11.3997	6.77555	-13.0512	12.1437	-16.3517	15.6121	-20.7273	17.6701	-25.5254	10.3568	36.0153	7.66674	31.2345	6.87477
Ctrl29b	F	38.2	30.2089	-7.82563	-21.0028	-9.4546	31.7853	-25.7174	28.1438	-11.4086	27.9533	-16.3562	30.0369	-21.159	-16.164	-8.83866	-10.9707	-8.07278	-4.72257	-7.72321	2.80266	-7.49812	10.258	-6.87296	17.2566	-7.09684	24.029	-7.066	-16.4938	-9.27713	-11.7869	-9.58856	-6.227	-10.3228	0.743822	-10.6925	8.18298	-11.9114	13.9371	-15.8548	18.2873	-20.9737	22.7601	-25.5012	5.9936	32.4303	5.18614	28.0087	4.98273
Ctrl30a	M	47.9	29.5474	-3.84346	-18.1279	-13.0522	34.0486	-15.363	28.2468	-6.92844	28.7176	-10.7797	31.4519	-13.263	-14.6678	-12.7301	-9.76762	-12.439	-2.56106	-11.9492	8.18295	-8.8515	15.8876	-5.25147	21.0623	-3.73451	25.259	-3.08405	-14.9139	-13.9858	-10.457	-14.3904	-4.07038	-13.624	5.30768	-11.303	14.2122	-10.9603	19.4951	-12.9761	23.7067	-15.8364	27.8624	-18.2492	-4.90669	33.3727	-5.6432	29.5855	-4.42338
Ctrl30b	M	43.5	29.8177	-7.74039	-19.2726	-9.75871	32.4202	-20.8531	27.6591	-11.1909	27.8038	-14.9975	30.0523	-18.2315	-15.3138	-9.48123	-9.84651	-9.24558	-3.3783	-9.05174	3.57917	-8.73373	10.489	-8.30654	17.1295	-8.03152	23.649	-8.09845	-15.4338	-10.2888	-10.612	-10.3132	-4.71354	-10.6935	2.09398	-10.5217	9.43128	-11.2754	15.3663	-14.8896	19.8478	-19.4116	24.4037	-22.9094	5.56967	33.9361	4.11454	29.824	4.44568
Ctrl31a	M	41.9	28.9324	-5.71482	-20.0437	-10.1204	31.7486	-25.5905	25.9558	-8.20206	26.6328	-13.55	29.9445	-19.469	-15.1357	-8.92651	-9.51537	-8.05133	-3.07165	-7.33107	4.86763	-6.96652	12.3671	-7.08765	17.9736	-6.02499	23.1068	-5.19112	-15.6355	-10.3106	-10.6322	-9.81907	-4.78916	-9.50886	2.34293	-9.64557	9.74228	-11.7034	15.0803	-15.3678	19.7174	-20.2624	23.6454	-26.2254	4.03916	34.8495	2.06243	30.924	2.29634
Ctrl31b	M	44	32.5124	-6.40586	-18.2912	-10.077	32.9573	-23.9251	29.4064	-9.61073	28.8086	-14.2456	31.2177	-19.0458	-13.7808	-9.62724	-8.61823	-9.49409	-2.94766	-9.77347	4.07384	-9.02588	11.5093	-7.35785	18.4579	-5.88838	25.5357	-5.99992	-13.9428	-10.1972	-9.32172	-10.6127	-4.09151	-11.1474	2.1324	-11.1297	9.17498	-11.4706	14.6001	-13.9635	18.7722	-18.1112	22.4929	-23.0378	1.43983	35.366	-0.0344606	31.5847	-0.0505408
Ctrl32a	M	45	31.8296	-7.69211	-20.4017	-9.0674	28.1655	-25.3443	28.1759	-10.9279	26.1288	-15.7758	27.0341	-20.7119	-15.6358	-8.92663	-10.226	-8.76585	-4.21483	-8.07634	3.5702	-7.38857	11.5651	-7.34359	18.6361	-7.41108	25.437	-7.21158	-16.1391	-9.81733	-11.3516	-10.0509	-5.99636	-10.3596	0.60449	-10.4305	7.75851	-12.0255	12.6575	-15.7971	15.8357	-20.7477	18.653	-25.9867	6.19183	34.3255	4.54399	30.0516	4.47387
Ctrl32b	M	45.8	32.321	-3.19379	-18.9176	-11.5916	37.4643	-16.4382	29.1974	-6.74587	29.48	-11.5301	33.3372	-14.6759	-13.8866	-11.1134	-8.71455	-9.83419	-2.05389	-8.63589	4.97439	-7.84893	11.312	-6.41037	17.7495	-4.69312	24.7661	-3.50656	-14.3991	-11.8763	-9.63776	-11.8979	-3.579	-12.227	3.66909	-11.4994	10.615	-11.6588	16.7039	-14.5009	21.9241	-18.7009	27.8835	-21.3065	-2.16091	34.7823	-2.98078	30.339	-2.19054
Ctrl33a	M	45.2	29.884	-8.97406	-20.057	-9.58654	28.4444	-24.0569	27.2534	-11.6121	26.1751	-15.9467	27.4827	-20.2277	-16.3442	-9.36002	-11.4907	-9.2047	-5.86883	-8.96443	2.45954	-7.70581	11.4782	-6.56244	18.4525	-5.91238	24.4904	-6.82324	-16.8926	-9.56556	-12.728	-9.47149	-7.65716	-9.98099	-1.1078	-10.663	6.67156	-12.0411	12.3521	-15.6512	16.3923	-20.8583	19.8673	-25.8812	8.11763	36.4613	6.10978	32.091	5.63798
Ctrl33b	M	45.9	32.6593	-11.7606	-21.524	-7.09684	28.5638	-25.7594	28.4122	-14.0884	26.5872	-18.0596	27.6305	-22.0806	-16.1963	-7.89868	-9.92382	-8.61922	-3.49193	-8.80798	2.24036	-9.25267	8.56048	-9.51	16.1517	-8.93865	24.5267	-10.1618	-16.8888	-8.30856	-11.3837	-9.44937	-5.39872	-10.6287	0.708714	-11.0439	6.62528	-13.255	10.4866	-17.6311	13.8645	-22.2144	18.2634	-25.4284	9.11691	33.4002	7.62264	29.111	6.66844
Ctrl34a	M	46.4	31.077	-7.5211	-22.0694	-8.02087	26.026	-28.3281	27.8126	-11.7839	25.872	-17.3594	26.4488	-22.9058	-17.6966	-7.7206	-12.1216	-7.44491	-5.52719	-7.40286	2.94566	-7.45868	11.5981	-7.1382	18.9541	-7.42966	25.4998	-7.58314	-18.3299	-8.80784	-13.6788	-9.07286	-7.98835	-9.7054	-1.03874	-11.1464	5.87066	-13.8903	11.1015	-17.8806	14.7292	-22.8635	17.4381	-28.0847	8.4768	34.1667	6.47279	29.6752	5.87323
Ctrl34b	M	47.2	25.7703	-11.4193	-18.8832	-9.7776	22.8178	-29.8002	23.8277	-15.5553	22.6658	-20.5843	22.6911	-25.2503	-13.7979	-9.87332	-7.47257	-10.2343	-0.781326	-10.5052	4.31222	-10.1709	7.99452	-9.7987	13.8237	-9.92506	20.2032	-10.9735	-14.2968	-11.2844	-8.66554	-11.9182	-2.4061	-12.7059	3.10183	-14.0538	6.33937	-16.7052	8.7819	-20.8111	11.5671	-24.6977	14.832	-27.6833	9.15867	34.145	7.19853	30.8354	6.66779
Ctrl35a	M	49	27.9737	-10.0722	-19.2856	-8.96889	29.8089	-26.0436	25.4461	-13.2624	25.315	-17.745	27.5923	-21.991	-13.9978	-8.9791	-7.49268	-9.63278	-0.930191	-9.51715	4.20825	-9.40779	9.25039	-9.35718	15.2477	-9.11059	21.6458	-9.29437	-14.2466	-9.65293	-8.50853	-10.6886	-2.30157	-11.4814	3.47885	-12.2335	8.57234	-14.4398	12.6718	-18.2468	16.398	-22.4495	20.6306	-26.0695	6.98047	33.5025	5.30063	29.6855	4.96242
Ctrl35b	M	50.2	30.7544	-10.5492	-20.4645	-10.1614	26.0078	-23.2392	27.2657	-12.856	25.7063	-16.3988	26.1839	-19.8277	-15.4194	-9.75923	-9.30553	-9.47314	-2.33558	-9.54794	4.40459	-9.31428	10.7329	-8.60584	17.5065	-8.41072	24.2479	-9.47938	-15.784	-10.6651	-10.3044	-10.8446	-3.87515	-11.0621	2.76266	-12.3323	8.58498	-13.5464	12.6656	-16.4734	15.1174	-20.2101	17.1731	-23.8209	9.0527	35.9384	7.45863	31.8808	6.84947
Ctrl36a	M	52.6	30.1645	-4.95635	-22.9666	-7.35721	27.1964	-28.5437	26.7114	-8.68629	26.7397	-15.1035	28.0797	-21.8866	-18.7431	-7.45862	-13.3081	-7.6845	-6.00833	-8.30341	2.21338	-9.10449	10.3046	-10.1235	17.6937	-8.0473	23.8673	-4.99218	-19.9794	-9.06867	-15.7691	-10.4912	-9.49282	-11.9837	-1.69386	-13.3564	6.35215	-15.0416	12.1345	-18.4188	15.6549	-23.2925	18.9743	-28.5376	5.82801	33.8696	5.24198	29.3416	6.06005
Ctrl36b	M	55.4	28.4394	-9.04058	-20.4194	-8.61976	26.7234	-23.3328	25.7881	-11.1243	25.2472	-15.39	26.5201	-19.4384	-17.0599	-8.70084	-11.2882	-9.11912	-3.6159	-9.59606	5.11716	-9.32105	12.2075	-9.22827	17.8822	-8.79012	23.0124	-7.49811	-17.7324	-10.7861	-13.0594	-11.9851	-6.45813	-12.2395	1.40093	-12.8696	8.38165	-14.7106	12.7743	-18.233	15.8019	-22.5742	18.6741	-26.4629	4.8741	33.2965	3.62883	29.2469	4.0328
Ctrl37a	M	58.1	29.3931	-12.9449	-20.1783	-9.51453	27.8913	-26.8218	26.2016	-14.785	25.106	-18.5014	26.8986	-22.7158	-14.8789	-8.63225	-8.28813	-8.40328	-1.03743	-8.21006	5.10318	-7.79192	9.60622	-7.64633	15.4331	-7.57025	22.4279	-9.69349	-15.1629	-9.71315	-9.50611	-9.35396	-3.17265	-9.4233	3.04511	-9.63983	6.714	-12.307	8.80401	-16.5952	11.5398	-21.3914	15.7395	-25.0761	6.92359	34.09	5.98051	29.9738	5.79008
Ctrl37b	M	54.4	27.0362	-8.65968	-18.5684	-11.0587	27.9214	-24.611	24.5126	-11.6181	24.6725	-15.7958	26.9289	-20.0174	-15.6272	-10.8051	-10.7028	-10.5502	-4.12471	-10.2201	3.20516	-9.71207	9.81026	-9.40227	15.8578	-8.60861	21.5335	-8.28314	-15.5624	-11.933	-11.3241	-12.5676	-5.68775	-12.4108	0.900172	-12.9402	6.41544	-15.3766	10.9252	-18.2616	14.7729	-21.5072	19.3473	-23.799	8.02987	37.6734	5.90629	33.4248	5.60199
Ctrl38a	F	57.4	30.5689	-4.21067	-19.2765	-12.6883	31.0753	-20.0427	29.1523	-7.84347	28.469	-12.4693	29.4734	-16.5155	-16.2487	-11.5383	-11.9901	-10.1186	-5.80673	-8.63791	5.05156	-6.66202	15.2808	-5.54745	21.4986	-4.63861	26.4369	-3.77378	-16.5685	-13.2037	-12.7855	-12.4294	-7.35995	-11.2843	1.31781	-10.2067	11.0271	-9.71032	16.6632	-13.2087	20.4123	-17.867	23.9711	-22.0871	0.31772	36.6243	-0.671641	31.7345	0.847733
Ctrl38b	F	62.2	30.2205	-9.61423	-21.4277	-8.10942	30.6356	-26.2357	27.7284	-12.8992	26.6144	-18.0677	28.4559	-22.6118	-15.8203	-8.0101	-9.94761	-8.18405	-3.67271	-7.98113	3.58591	-8.20896	10.9679	-7.63452	17.7349	-6.82619	24.4617	-7.20185	-16.6538	-8.88387	-11.2746	-9.55192	-5.49444	-10.6248	1.48039	-11.2998	9.04014	-12.9254	15.0102	-17.3822	19.5297	-23.2597	24.0045	-28.2653	3.48245	31.3421	2.4041	27.5935	3.08422
Ctrl39a	F	56	27.2051	-11.2327	-19.9751	-8.0375	28.838	-28.297	24.8982	-14.1253	25.1337	-18.5409	27.3103	-23.4226	-15.3977	-8.37768	-10.1607	-8.82937	-4.54705	-9.04406	1.70522	-9.25573	9.40122	-9.60496	15.9747	-9.24766	21.667	-10.1364	-15.8477	-8.98583	-11.0393	-9.84085	-5.60561	-10.8032	0.744435	-11.4605	8.36898	-12.7993	14.3829	-16.4622	18.3951	-21.638	21.7816	-27.3152	9.18258	35.8799	7.0207	31.4493	5.95084
Ctrl39b	F	56	28.2762	-3.95771	-19.4492	-10.9288	28.005	-25.7476	26.5947	-8.2857	26.1088	-14.3071	27.3027	-20.1164	-15.4675	-10.6339	-10.1334	-9.94662	-3.89974	-8.79736	3.89649	-7.61378	11.506	-6.54568	18.0044	-5.59653	23.5133	-4.13429	-15.6081	-11.3624	-10.947	-11.5889	-5.50707	-12.1212	1.3841	-12.1407	8.89727	-13.2147	14.9978	-16.4671	19.1288	-21.0986	21.0095	-26.7577	4.97712	35.3503	3.52444	30.6461	3.8665
Ctrl40a	M	61	31.1704	-5.83451	-16.4522	-13.6422	30.2898	-20.932	28.5219	-8.4475	27.8083	-12.3274	29.2695	-16.5328	-13.5439	-11.9457	-10.2803	-10.4003	-4.70434	-8.69198	4.58026	-6.85505	13.4498	-5.8661	19.8199	-5.25101	25.5963	-5.12517	-13.8044	-14.0154	-10.8054	-13.9313	-6.08899	-12.1946	1.13579	-9.86714	9.24897	-10.8468	14.5492	-13.1827	18.5231	-16.0535	22.0904	-19.4565	1.50593	36.9532	0.201387	32.6796	0.856099
Ctrl40b	M	57	32.5792	-6.83975	-18.453	-10.7233	27.6455	-24.7472	28.2711	-8.57793	26.8685	-13.4176	27.6118	-19.1651	-13.4061	-11.6479	-7.93823	-11.8788	-2.25947	-11.0226	3.78173	-9.87703	10.7053	-8.44472	17.7107	-6.3364	25.203	-6.06407	-14.0196	-12.5381	-9.08983	-13.3612	-3.88691	-13.593	1.81649	-13.0502	7.71151	-13.9218	12.0646	-16.7698	15.47	-20.8798	18.6706	-25.5276	4.03231	35.1212	1.89764	30.6115	1.47181
βTh01	F	8	30.5536	-5.55973	-19.479	-10.6188	33.0149	-19.3523	30.0111	-8.35285	29.5977	-12.4373	30.9445	-16.2255	-17.1809	-10.1115	-13.3224	-9.26461	-7.32962	-7.97693	3.0839	-5.98796	14.322	-5.28259	21.6322	-4.70753	26.7594	-3.87958	-17.1458	-11.4444	-13.7087	-11.4415	-8.48622	-10.9274	-0.0959987	-10.5367	10.5449	-11.2089	18.227	-13.0418	23.08	-16.367	26.2216	-20.5811	4.5774	33.9785	3.10622	29.5376	3.25671
βTh02	M	9.2	28.4323	-6.2249	-18.2451	-9.10505	33.4226	-23.8687	26.3093	-9.8597	26.2292	-14.5937	30.255	-18.7911	-16.3494	-9.16958	-12.5239	-9.08966	-5.60581	-7.94986	5.25911	-7.39434	14.4503	-6.28325	19.8334	-5.69305	24.0789	-5.43684	-16.316	-10.8205	-12.8929	-11.6819	-7.11067	-11.6795	1.4013	-10.3451	9.68258	-11.6238	14.7585	-14.2596	19.326	-17.3723	23.3087	-22.2806	2.89515	32.9555	1.78844	28.8348	2.42185
βTh03	F	9.9	25.8018	-11.6679	-21.3337	-8.38101	27.6341	-23.6996	24.7863	-14.4841	24.4882	-18.3393	25.8913	-21.3183	-16.5756	-8.80977	-10.6656	-9.3048	-3.6931	-10.0974	3.9629	-10.2948	10.0009	-10.2955	16.0541	-10.5735	21.3705	-10.1908	-17.1169	-9.54097	-11.847	-10.6558	-5.53971	-11.5527	1.95831	-12.6073	7.88884	-15.0344	11.5724	-18.9679	14.1918	-22.8902	17.1504	-25.9219	8.27392	33.0066	7.12653	29.3875	7.40828
βTh04	F	12.5	31.9208	-3.86306	-21.0138	-10.8755	29.9588	-21.9241	29.8178	-7.82356	27.8831	-13.0234	28.5303	-17.6613	-19.2591	-10.7612	-15.6487	-10.4343	-9.46138	-9.18907	3.06277	-7.13319	15.0088	-4.90992	22.0435	-3.96867	27.4488	-3.26389	-19.5772	-12.9986	-16.6936	-13.2617	-11.6398	-13.6324	-2.39568	-13.6301	8.32839	-13.5839	14.4279	-16.1857	18.1155	-20.1665	21.3749	-24.2994	6.25812	32.5486	4.30547	28.2658	3.76291
βTh05	F	14	28.9677	-6.49832	-19.9146	-9.02486	29.7225	-24.4149	26.4895	-9.99724	25.7074	-14.8303	27.8067	-19.6224	-15.7061	-8.68796	-11.1778	-8.37763	-5.58642	-7.93816	4.06922	-7.1894	13.4712	-7.08386	19.4477	-6.94416	24.1996	-6.38897	-16.1679	-9.72068	-12.1509	-10.0058	-7.09298	-10.6222	0.510276	-11.2014	9.00894	-12.5628	14.742	-15.4874	18.8042	-19.1724	21.3487	-24.2648	7.97202	33.6593	6.08969	29.7748	6.36405
βTh06	F	14.7	26.9728	-11.4627	-21.5538	-6.36488	27.3407	-28.7928	24.492	-14.6856	23.795	-19.3643	25.7013	-24.1684	-17.6194	-6.82319	-12.413	-7.14	-5.42914	-7.76642	3.19982	-9.43487	10.8297	-8.97035	16.7195	-9.05734	21.8735	-10.3068	-18.1817	-7.86609	-13.8364	-9.03716	-8.15229	-10.8763	-0.391044	-12.0471	6.85638	-14.2071	10.9406	-18.4308	13.8033	-23.9686	17.3837	-29.114	9.16544	34.2717	7.49818	30.1305	7.34213
βTh07	F	15.4	28.33	-8.22008	-21.9019	-6.41177	25.6555	-27.8245	25.1687	-12.3469	22.9217	-17.7039	24.303	-22.8137	-18.6228	-6.7976	-14.2418	-7.73521	-7.79964	-8.06653	3.32348	-8.31113	13.6798	-8.34517	19.6477	-8.71063	24.2275	-8.14656	-19.0015	-7.05785	-15.0883	-7.85816	-9.81896	-9.27092	-1.61568	-11.0441	7.1581	-13.5385	11.9999	-17.303	15.1875	-21.969	18.4606	-26.9593	11.038	35.0258	8.59473	30.5307	7.52229
βTh08	F	16.2	29.3999	-10.4444	-20.8653	-7.20163	29.2799	-24.9896	25.4746	-12.0636	24.117	-16.6603	26.5441	-21.1036	-17.6647	-7.01965	-12.6924	-7.28598	-5.90763	-7.86287	4.30706	-7.73875	13.0825	-7.89485	18.7244	-7.70032	23.9466	-8.04424	-17.8141	-7.94783	-13.4876	-8.506	-7.55136	-9.31983	0.666581	-10.306	8.57735	-12.5	13.274	-16.6732	17.0253	-22.0982	21.2839	-27.2534	9.74837	33.6766	7.26782	29.7823	7.15859
βTh09	F	16.5	26.8526	-6.62353	-21.8829	-9.53699	30.6935	-26.0521	24.4904	-10.079	25.4377	-15.0695	28.6747	-20.3011	-18.8715	-9.39221	-14.2971	-9.26028	-6.22301	-9.31249	4.3029	-8.50598	11.8466	-8.40521	17.162	-7.9861	21.8702	-6.97398	-19.4535	-11.1029	-15.7588	-12.6678	-8.99901	-14.6746	1.05516	-14.4046	9.81437	-13.7814	15.494	-16.7738	19.7457	-21.25	24.1669	-25.8678	7.4141	34.4436	6.08789	30.0592	6.04034
βTh10	M	17.7	28.9381	-6.86181	-21.2873	-8.48921	32.6205	-26.6892	27.0128	-11.0606	26.9834	-16.3507	30.1235	-21.4376	-17.1403	-8.52871	-11.9092	-8.31451	-5.12194	-8.01916	3.65768	-8.36919	12.1239	-8.18404	18.5432	-7.67114	23.8959	-6.91312	-17.69	-9.54348	-13.1006	-10.0362	-7.05016	-10.3848	0.720652	-10.9526	8.81542	-12.765	14.6003	-15.9845	19.176	-20.3387	23.5	-25.3053	5.66268	32.6376	3.88145	28.8094	4.0944
βTh11	M	18	30.9848	-7.70112	-20.3343	-8.61319	32.4674	-23.0411	29.6061	-11.2596	28.812	-15.6226	30.5096	-19.5664	-16.3135	-8.42144	-10.9408	-8.82515	-4.46222	-8.77964	3.27274	-8.81149	11.8442	-7.90977	19.3689	-6.98299	25.8637	-6.89254	-16.6301	-9.48	-11.8639	-10.2127	-6.05787	-11.1704	1.21231	-11.5091	9.39305	-11.3534	15.8127	-14.3675	19.8839	-19.1902	24.0897	-23.2572	4.84588	32.9157	3.13498	28.8833	3.27919
βTh12	M	27	28.5666	-6.16426	-18.2847	-10.9661	31.3988	-21.7981	27.2697	-9.52157	27.66	-13.8038	29.6413	-17.9051	-14.4483	-10.6545	-9.5973	-9.70631	-3.80512	-8.42756	2.63614	-7.76832	9.86944	-6.64483	17.029	-6.13788	23.2326	-5.75136	-14.6137	-12.0681	-10.3852	-12.2031	-5.2566	-11.9633	0.892976	-12.6963	8.04251	-13.131	14.6692	-15.5486	19.1411	-19.8611	22.551	-24.3414	5.43056	36.6302	3.67876	32.2038	3.67483
βTh13	M	28.2	27.4656	-8.52279	-20.6711	-9.54924	27.1407	-25.3248	25.3296	-12.2757	24.8251	-16.833	26.1777	-21.018	-17.2502	-9.55893	-11.5351	-9.78241	-3.96146	-9.93712	3.62241	-9.43579	10.2998	-9.33168	16.597	-9.31711	22.3755	-8.52914	-17.8328	-11.2083	-12.9882	-12.1068	-6.41765	-12.7899	0.98052	-13.6047	7.70905	-15.1371	13.1954	-17.9061	17.155	-21.2558	21.1318	-23.991	7.80012	36.0838	6.1921	31.661	6.06544
βTh14	M	28.8	27.3471	-8.52111	-20.9091	-7.95219	27.5102	-24.4646	26.1818	-12.2005	25.3466	-16.9915	26.2226	-20.9855	-16.691	-8.51759	-11.4394	-9.24753	-5.20629	-10.1955	2.93579	-10.39	11.3819	-9.08677	18.0933	-8.25319	23.3693	-7.61811	-17.0466	-9.1115	-12.3264	-9.94083	-6.73796	-11.3186	0.462911	-12.2086	8.27309	-13.4417	13.442	-17.0446	16.8909	-21.6253	20.513	-25.3845	8.90764	33.6856	6.60079	30.1843	5.49363
βTh15	M	30.4	26.4895	-8.50131	-20.0827	-8.32616	27.0281	-25.4719	24.4244	-11.6865	23.3966	-16.3185	24.8197	-21.0039	-19.401	-8.28361	-16.219	-8.10726	-9.42237	-8.08962	3.1434	-7.83521	13.4299	-8.05908	19.0848	-8.07152	23.0845	-8.0328	-19.1693	-9.15158	-16.7711	-10.0619	-11.9326	-12.2847	-2.29771	-15.0521	7.47089	-15.0992	12.5876	-17.3269	15.4328	-20.5693	18.0349	-24.471	10.2876	34.3495	7.51601	30.6059	6.90838
βTh16	F	30.9	34.7672	-5.36248	-18.8785	-10.5184	32.4648	-21.4833	29.9746	-8.46424	27.909	-12.9111	29.8497	-17.3306	-16.8444	-10.2642	-14.1068	-9.88406	-8.61507	-8.88492	2.55901	-7.56335	12.5762	-5.23513	19.6477	-6.41458	27.1429	-6.35685	-17.1568	-11.7382	-14.8942	-12.5505	-10.513	-13.1896	-1.94164	-12.3815	7.5874	-12.3013	13.8085	-14.4371	18.5297	-18.1079	23.3118	-21.9887	4.73916	35.5148	3.01894	30.6477	2.75591
βTh17	F	31.5	25.2943	-8.79101	-21.5436	-9.71149	22.7246	-26.9332	23.4316	-12.7134	21.9746	-18.044	22.5257	-22.6669	-17.4185	-9.24155	-12.5689	-8.83259	-6.27176	-8.38694	3.54561	-8.43066	12.3275	-8.51807	17.7844	-8.21972	21.8796	-7.83859	-17.8409	-10.0123	-13.6547	-10.6479	-8.32726	-11.1208	-0.766029	-12.4294	7.05853	-15.2544	11.6321	-19.547	14.2673	-24.8542	16.7416	-29.6763	10.9667	37.3094	8.26189	33.2608	7.42338
βTh18	M	31.8	31.6065	-6.71445	-19.4765	-9.02969	33.7317	-23.0057	28.8809	-10.5201	28.4356	-15.2534	30.9258	-19.4543	-15.6874	-8.90744	-10.7654	-8.91029	-4.64215	-8.94775	3.46186	-8.18916	11.6718	-7.39976	18.7452	-7.61176	25.2941	-7.29802	-15.7852	-9.30268	-11.3347	-9.72458	-5.76485	-10.5187	1.26907	-10.7967	8.89944	-12.5923	15.1088	-16.0438	20.1018	-20.0562	23.9698	-24.8235	3.10545	34.5265	1.58459	29.9716	1.4617
βTh19	M	33	31.0525	-5.03108	-21.6017	-8.73653	31.4856	-22.0295	27.9289	-8.40264	27.5919	-13.5404	29.4838	-18.04	-18.038	-8.76576	-12.9474	-8.71181	-5.58585	-8.04449	4.22513	-7.80732	12.7994	-7.80207	19.1155	-6.34194	25.1601	-5.03414	-18.6486	-10.5799	-14.2729	-11.6352	-7.93472	-12.3048	0.831152	-12.495	9.656	-13.7337	15.304	-17.5977	19.4342	-22.3423	24.7535	-24.7357	5.46056	30.501	4.53083	27.076	5.23256
βTh20	M	33.7	27.8941	-9.72967	-21.1668	-7.4741	27.3494	-26.8382	26.5423	-12.9123	26.1943	-17.5816	27.0373	-22.3148	-18.3925	-7.68328	-13.7425	-8.02563	-6.86107	-8.29692	3.67125	-7.76433	13.1844	-7.31003	19.6002	-8.04047	24.2615	-8.41594	-18.7275	-8.26769	-14.7461	-8.91785	-9.31706	-10.0959	-1.85528	-11.7429	5.19317	-14.6198	10.2232	-18.5771	14.7361	-22.4048	18.7043	-26.1612	5.81988	36.2962	4.41725	31.4777	4.18098
βTh21	M	34.8	25.2418	-7.52956	-20.8668	-9.32685	31.4491	-23.3743	24.361	-10.3974	25.4683	-14.7585	28.6529	-19.142	-16.3791	-9.581	-10.236	-9.65061	-2.65372	-10.1384	5.6015	-9.35604	11.8175	-8.31523	16.784	-7.14055	21.0437	-6.22713	-16.7195	-11.1015	-11.4676	-11.8427	-4.73302	-12.0114	2.9773	-12.1474	9.41779	-13.24	13.7345	-16.2428	17.7982	-19.6694	22.3056	-23.3151	6.84538	35.4127	5.3689	31.3347	5.40281
βTh22	M	34.9	26.2352	-6.43895	-24.2285	-9.78937	26.6965	-25.1905	25.4293	-10.2437	24.3144	-15.5691	25.3423	-20.5915	-19.7602	-10.1165	-14.2828	-10.4015	-7.14203	-9.93747	3.32858	-7.71654	13.2687	-7.22126	19.3207	-6.31779	23.344	-5.17409	-21.0477	-11.2267	-16.3244	-12.035	-10.0998	-12.1115	-1.33177	-12.2542	7.65133	-13.5861	13.3086	-16.9702	16.8576	-21.4465	19.7514	-26.1759	10.2667	36.8075	7.55844	32.1643	6.33244
βTh23	M	36.4	27.8486	-10.4839	-19.9667	-9.3425	24.5605	-26.4232	24.4881	-13.2497	22.6803	-17.6957	23.4271	-22.0831	-16.826	-9.28421	-12.7949	-9.12941	-7.03873	-8.60193	3.78287	-7.98232	13.1953	-8.98096	18.7586	-9.65959	23.3942	-9.8171	-17.185	-10.6755	-13.7535	-11.4466	-9.30627	-12.8283	-1.39201	-14.6092	6.86254	-16.1594	11.1645	-19.5862	13.8667	-23.139	16.5312	-26.7832	7.9953	36.0248	6.47484	32.538	6.03405
βTh24	M	37	30.7752	-7.46018	-21.4657	-8.51752	31.8314	-26.1833	28.8436	-11.1228	28.5532	-16.3543	30.5589	-21.3791	-17.7534	-8.34791	-12.2029	-8.08921	-4.86544	-7.92462	3.71018	-8.13786	11.642	-7.71024	18.5954	-7.04825	24.9108	-6.53327	-18.0792	-9.12893	-13.2295	-9.50277	-6.81438	-9.95535	0.992299	-11.2187	8.5996	-13.3237	14.4557	-16.9287	18.7723	-21.6506	22.5409	-26.5339	4.76786	32.5774	3.12157	28.3584	3.3339
βTh25	F	37.3	28.2137	-5.16149	-20.0498	-10.1902	30.5572	-21.0694	26.1284	-8.93887	25.6576	-13.5833	27.8527	-17.6545	-15.3796	-9.95318	-9.68408	-9.91656	-2.86992	-9.69413	5.68742	-9.41086	12.8844	-7.60116	18.4125	-6.28815	23.3922	-5.17643	-15.6402	-10.5365	-10.5702	-10.722	-4.50921	-11.0782	2.91827	-10.7488	9.86728	-12.0645	14.551	-14.5419	18.4557	-17.852	21.9495	-21.8071	5.45355	36.3178	3.76715	31.6576	3.55142
βTh26	F	40	28.174	-2.96383	-19.628	-14.3884	29.3541	-22.0679	26.5343	-6.66934	25.8129	-12.2209	27.5066	-17.2911	-17.388	-12.9045	-14.6011	-11.267	-7.79862	-8.89376	3.73256	-6.42165	13.364	-4.15571	19.3307	-2.26044	23.9775	-1.49958	-17.9788	-15.0109	-15.6201	-15.1569	-10.2746	-15.3819	-0.561459	-14.8573	8.8402	-14.4619	14.8466	-16.7022	18.8985	-20.6203	21.6038	-25.2369	6.3556	36.0265	4.66434	31.7531	4.6861
βTh27	M	40.1	29.5155	-9.23674	-19.8944	-8.5321	25.9112	-26.0129	28.7025	-12.4261	27.3863	-17.1307	26.5402	-21.6652	-15.8485	-8.45582	-12.3841	-8.49418	-7.3864	-8.66748	2.6231	-8.44363	12.4473	-7.60677	20.0858	-6.74517	25.7455	-7.37775	-16.0999	-9.52235	-13.249	-10.9018	-10.0493	-13.5962	-2.00252	-15.1088	6.86748	-15.811	12.6361	-18.6299	15.5298	-22.6467	17.1682	-26.6458	7.21397	30.8699	5.8329	26.9936	5.91407
βTh28	F	40.2	27.1936	-5.01541	-19.2545	-11.9899	27.9814	-22.2497	26.7965	-8.56094	26.5847	-13.4086	27.1279	-17.9641	-15.4193	-11.7131	-10.258	-11.4521	-3.27726	-10.8977	5.52023	-9.292	13.8564	-7.70546	19.8975	-6.07714	23.9829	-4.4331	-15.7016	-13.0361	-11.0324	-13.2389	-4.75589	-13.0694	3.07196	-12.8491	10.6626	-13.8459	15.8518	-16.0599	19.1591	-19.1339	21.1478	-22.9159	2.97843	36.6195	1.55956	32.3712	2.00407
βTh29	F	41.2	28.0689	-6.96714	-19.0553	-11.7501	28.3326	-23.2266	25.2952	-11.0324	24.3864	-15.9191	26.4305	-19.5576	-16.5953	-10.8878	-10.3526	-10.7265	-1.86426	-11.237	6.58668	-10.9819	11.9008	-9.48941	17.1876	-8.43922	22.6509	-7.24585	-16.8105	-13.0339	-11.5069	-14.0662	-3.97964	-14.1151	4.60612	-14.7863	10.8058	-16.1293	14.6189	-19.0127	18.1029	-21.9143	21.7758	-24.5213	1.95813	34.5537	1.59306	29.9822	2.33176
βTh30	M	42.8	31.079	-1.74972	-17.4455	-12.3338	31.3602	-20.614	29.0372	-6.23966	28.321	-11.7368	30.1059	-16.2339	-14.1346	-12.0148	-9.82692	-11.5102	-4.56021	-10.5975	3.72982	-8.51884	12.482	-6.28011	19.3163	-4.15734	25.4929	-1.96691	-14.0348	-13.1318	-10.142	-13.1143	-5.29036	-13.6289	1.54422	-13.4903	9.55756	-13.206	15.6071	-15.6022	20.3933	-18.7505	24.8662	-21.5458	2.12098	36.2298	0.390496	31.5189	-0.0180883
βTh31	M	43.2	30.1442	-6.67925	-19.6328	-9.42121	32.5612	-22.0034	28.428	-9.61141	28.4889	-14.4828	31.0206	-18.3326	-16.336	-9.07347	-12.7107	-8.79474	-7.58352	-8.54682	1.96664	-7.62454	12.144	-6.60416	19.0939	-4.9899	24.984	-4.55478	-16.7318	-10.3587	-13.4263	-11.0175	-8.85112	-11.8067	-1.30414	-12.8127	8.33677	-14.2326	15.4613	-17.6875	20.663	-22.8495	25.1956	-27.3379	5.29233	34.4235	3.4226	29.6836	3.32063
βTh32	M	45.7	33.4487	-7.33699	-18.2892	-9.231	29.5308	-24.8902	29.249	-10.201	27.1618	-15.5178	28.1269	-20.4568	-17.1625	-9.21431	-14.1266	-9.16673	-7.64364	-8.99724	1.87388	-7.73159	11.3602	-7.8317	19.3145	-7.18769	26.6907	-6.0596	-17.3697	-10.8924	-15.1733	-12.2549	-9.68895	-13.5469	-1.19323	-12.6904	8.11676	-13.4891	14.7123	-17.7926	19.2952	-23.3552	23.9795	-27.9249	4.18929	33.6047	2.48918	29.321	2.53196
βTh33	M	47.1	29.5115	-6.82677	-18.4276	-8.72847	34.9355	-21.767	29.0188	-9.0539	30.2294	-13.1984	32.9851	-17.4347	-16.6246	-8.28986	-13.2432	-7.58133	-7.19436	-6.93911	3.82457	-5.40931	14.895	-5.21656	21.2227	-4.96302	25.7043	-4.8701	-16.3744	-9.91113	-13.5743	-10.1589	-8.47153	-10.619	0.15824	-11.0584	10.4794	-12.0769	17.8955	-15.5732	23.7521	-19.5157	28.2064	-24.1685	1.44786	31.5359	-0.0147474	27.3297	0.230314
βTh34	M	48	25.0513	-5.79209	-21.7371	-11.5347	31.4952	-24.8632	24.7876	-9.184	26.1283	-14.485	29.5143	-19.6043	-17.0846	-10.7906	-10.2676	-10.4147	-2.10591	-9.65894	5.13879	-7.84727	10.9764	-6.91975	16.0312	-6.00169	20.4877	-4.59893	-17.6713	-11.8317	-11.7673	-11.8606	-4.42834	-11.5208	3.12825	-11.7332	9.33884	-11.8806	13.8241	-15.4976	16.8627	-20.7701	21.3878	-25.2771	7.29031	37.3139	5.44626	32.6949	5.30806
βTh35	M	50	29.6329	-2.86765	-18.9052	-11.0045	32.1501	-24.3655	28.4556	-7.42472	28.3434	-13.805	29.9187	-19.4735	-15.4137	-10.6761	-11.4924	-10.1646	-6.75856	-9.3099	1.54611	-8.06063	11.4109	-6.75614	18.9146	-5.25666	24.8276	-2.80193	-15.8167	-11.4049	-12.1919	-11.5052	-8.06474	-11.9182	-1.74719	-12.7874	6.34574	-13.9572	12.2928	-18.3917	18.7502	-22.0912	24.0922	-27.001	4.48632	36.7869	2.13148	32.191	1.37255
βTh36	M	51	29.8166	-11.0916	-20.8485	-9.07121	28.416	-26.1485	26.4332	-13.0282	25.6185	-17.1668	27.4106	-21.6875	-16.2494	-9.07987	-10.8974	-8.8334	-4.46981	-8.74882	2.8215	-9.40142	10.1991	-9.28692	16.9131	-8.75898	23.5219	-9.19213	-16.8629	-10.1863	-12.2207	-10.95	-6.51397	-11.6974	0.534622	-12.0476	7.72742	-13.3317	12.5976	-16.9851	16.003	-21.9535	20.1524	-26.233	8.3723	34.8927	6.07262	30.6156	5.21201
βTh37	M	55	28.0094	-8.99843	-19.0409	-11.8859	29.6197	-27.7533	27.9119	-11.038	28.4041	-15.9701	29.3029	-21.9583	-16.3181	-10.4229	-13.4092	-9.04966	-8.78183	-7.28103	0.0554879	-3.78265	12.253	-3.50647	20.2885	-3.96848	25.3474	-5.09614	-16.4697	-11.9242	-14.1117	-11.9673	-10.7559	-12.0682	-4.92057	-12.5077	4.19693	-14.4761	11.8685	-17.4615	17.1966	-21.5647	21.5915	-25.8726	4.24288	33.4888	3.56387	29.3635	4.66447
βTh38	F	56.7	26.856	-10.5414	-19.076	-8.58358	26.6217	-26.9879	25.8413	-13.7653	24.8876	-18.5384	25.5859	-22.9719	-15.9785	-8.64648	-11.2031	-8.77894	-4.49173	-8.88231	4.18902	-8.39539	11.9678	-8.12548	18.1636	-7.89792	23.2187	-8.20088	-16.3207	-9.97621	-12.3696	-11.1015	-6.44429	-11.2066	1.20295	-11.5661	8.24426	-13.9289	12.9671	-18.0326	16.6536	-22.5679	19.9427	-26.7357	6.71062	36.2353	4.50954	32.5662	4.07335
βTh39	F	57.3	27.6681	-7.4524	-20.0038	-9.80567	29.3166	-24.9202	26.4507	-11.49	25.6912	-16.5932	27.1883	-21.1084	-15.2133	-10.8792	-9.34454	-11.4472	-2.79475	-10.8908	4.51117	-10.5237	10.9985	-8.98464	17.1008	-7.76461	22.7947	-6.68816	-15.5473	-11.1005	-10.2792	-12.2276	-4.21726	-12.4802	2.85285	-11.4639	9.83938	-13.1316	14.2331	-16.5558	17.9765	-20.3748	21.6545	-24.1986	3.90176	36.0675	2.91091	31.2222	2.9399
βTh40	M	59.4	31.2489	-5.54653	-22.204	-9.15322	32.0256	-25.3012	26.7991	-8.95048	25.9977	-14.6359	29.591	-19.8164	-17.2841	-8.85039	-11.0085	-8.76526	-3.47664	-8.27733	4.8095	-8.20262	11.9809	-7.20325	18.0209	-6.31554	24.3208	-6.17944	-17.9244	-9.51789	-12.2978	-9.84752	-5.47651	-10.3232	2.42905	-11.0076	9.92124	-12.3405	15.3336	-15.774	19.6407	-21.202	23.9151	-26.9467	3.15319	33.5856	2.36033	28.7894	2.48642
[truncated: 43 more columns]

## Sheet: Mand
Name	Sex	Age	X Geneiakh Symfhsh 1	Y Geneiakh Symfhsh 1	X Geneiakh Symfhsh 2	Y Geneiakh Symfhsh 2	X Geneiakh Symfhsh 3	Y Geneiakh Symfhsh 3	X Geneiakh Symfhsh 4	Y Geneiakh Symfhsh 4	X Geneiakh Symfhsh 5	Y Geneiakh Symfhsh 5	X Geneiakh Symfhsh 6	Y Geneiakh Symfhsh 6	X Mandible Anterior 1	Y Mandible Anterior 1	X Mandible Anterior 2	Y Mandible Anterior 2	X Mandible Anterior 3	Y Mandible Anterior 3	X Mandible Anterior 4	Y Mandible Anterior 4	X Mandible Anterior 5	Y Mandible Anterior 5	X Mandible Anterior 6	Y Mandible Anterior 6	X Mandible BodyRamus 01	Y Mandible BodyRamus 01	X Mandible BodyRamus 02	Y Mandible BodyRamus 02	X Mandible BodyRamus 03	Y Mandible BodyRamus 03	X Mandible BodyRamus 04	Y Mandible BodyRamus 04	X Mandible BodyRamus 05	Y Mandible BodyRamus 05	X Mandible BodyRamus 06	Y Mandible BodyRamus 06	X Mandible BodyRamus 07	Y Mandible BodyRamus 07	X Mandible BodyRamus 08	Y Mandible BodyRamus 08	X Mandible BodyRamus 09	Y Mandible BodyRamus 09	X Mandible BodyRamus 10	Y Mandible BodyRamus 10	X Mandible BodyRamus 11	Y Mandible BodyRamus 11	X Mandible BodyRamus 12
Ctrl01a	F	7.5	32.1416	-20.5335	26.7159	-18.5782	25.2062	-12.4707	26.0863	-5.93632	28.0718	-0.0491641	30.2197	4.88297	36.9941	2.88689	36.6684	-0.709651	36.7228	-5.51562	38.0929	-10.6079	39.5976	-15.4719	38.9254	-20.2924	35.3017	-23.0296	25.7329	-23.8386	17.386	-22.154	9.09524	-19.8301	1.23033	-16.9193	-5.93473	-14.218	-12.7436	-12.3644	-19.741	-11.3772	-26.6742	-9.9797	-32.9799	-5.89503	-36.9252	0.940055	-39.5287
Ctrl01b	F	8.2	22.524	-29.7476	18.993	-26.341	19.2899	-20.7306	22.7494	-15.8457	26.5896	-10.3756	31.7104	-5.19586	38.8586	-6.28043	34.5667	-11.1726	31.7526	-16.1361	30.8923	-21.0929	30.2462	-25.976	28.0352	-30.522	24.1878	-32.5006	16.602	-30.4635	10.7151	-25.7055	4.3111	-21.0935	-1.88365	-16.0544	-7.54012	-10.9317	-13.8091	-6.79508	-21.2917	-4.07811	-29.0011	-0.954373	-34.8781	4.90429	-37.3013	12.5522	-36.523
Ctrl02a	M	10.7	26.0711	-27.29	22.125	-24.3745	22.7747	-18.9586	25.855	-13.3507	29.7804	-8.26158	33.4041	-3.48749	37.0861	-5.54859	34.9933	-8.97248	34.2522	-13.7115	34.9926	-18.5255	34.9106	-23.1871	31.9228	-27.1543	27.8829	-29.4391	19.864	-27.8189	13.1338	-24.0082	6.0407	-19.9419	-1.24101	-15.6439	-8.07518	-11.0323	-14.7767	-6.83051	-22.1502	-4.43316	-29.5862	-2.34634	-35.1005	2.67441	-37.6132	9.93674	-38.4731
Ctrl02b	M	9.4	27.8953	-26.3639	24.0829	-23.6202	23.1272	-17.9636	25.6238	-11.8968	28.8699	-5.52841	31.7739	0.686841	34.7641	-2.20765	33.053	-6.17818	32.2079	-11.6749	33.5783	-16.8868	34.9731	-21.6863	33.3579	-26.0357	29.8419	-28.2576	22.2008	-27.6874	14.732	-25.5982	7.05508	-22.2324	-0.626715	-18.4005	-7.98977	-14.954	-14.834	-11.7883	-21.3453	-8.48354	-27.6818	-4.491	-33.4239	1.1823	-36.5347	8.5686	-37.5402
Ctrl03a	F	9.4	29.4409	-24.2719	24.6474	-21.6987	22.7915	-15.8707	25.0533	-10.188	29.2268	-5.57552	33.1305	-0.984511	36.9659	-2.31375	34.7859	-5.69079	33.8055	-9.94002	34.6768	-14.478	35.8919	-19.429	35.2868	-24.5151	32.5817	-27.4697	23.7747	-26.703	15.0947	-24.6648	6.8059	-21.6269	-1.00023	-17.6539	-8.29888	-13.7406	-15.7509	-10.6932	-23.473	-8.1118	-31.1423	-4.82538	-37.4565	0.731408	-40.5834	8.15888	-40.8361
Ctrl03b	F	11.3	26.9765	-27.4352	22.3012	-24.0099	21.7855	-18.2192	25.3152	-12.8958	29.0787	-7.45702	32.0699	-2.17312	36.461	-3.47453	35.2559	-7.71184	34.6438	-12.8175	34.9762	-17.9382	35.2473	-22.8327	32.9526	-27.4725	29.2262	-30.0071	20.6982	-28.0664	13.1905	-24.1286	5.51907	-21.0287	-1.52029	-17.1798	-8.11718	-13.1201	-14.6664	-9.481	-21.2389	-6.19389	-27.6646	-2.30856	-33.059	3.65988	-36.3039	11.0198	-37.7739
Ctrl04a	F	13.1	32.6126	-21.3557	28.0598	-19.1685	24.2292	-13.4534	24.7272	-8.00958	27.3025	-2.81838	31.3196	1.83242	38.7523	4.36925	36.5283	-1.45036	34.9073	-6.15094	35.0014	-10.3384	36.6702	-14.704	37.1453	-19.9818	35.1027	-23.978	27.87	-26.7309	19.4791	-24.3595	10.7488	-21.0509	1.87629	-18.2393	-6.55135	-15.9769	-13.9238	-12.9336	-20.8082	-9.57502	-27.3777	-6.39606	-33.8687	-1.73245	-37.9744	4.91719	-40.1709
Ctrl04b	F	12.2	30.5735	-22.8039	25.8564	-20.0216	24.9359	-14.3294	26.683	-8.54045	28.5477	-2.85932	30.6861	2.14827	36.1364	1.16023	35.2402	-2.87234	35.4319	-7.71093	36.7438	-12.6875	37.4248	-17.909	36.3667	-23.2043	33.2008	-26.0539	24.6795	-24.8152	17.0384	-22.3421	9.32034	-19.5593	1.54705	-16.732	-5.60585	-13.4987	-12.506	-10.5399	-19.7872	-8.89943	-27.2125	-7.14368	-33.6405	-2.55597	-37.7153	4.37668	-40.1025
Ctrl05a	F	13.8	27.2315	-27.0624	22.6459	-23.6307	21.2162	-17.2218	24.9964	-11.773	29.6128	-6.64117	33.0729	-1.28174	35.8098	-3.60893	33.7108	-6.94754	32.4327	-11.7179	32.7381	-16.5817	33.3642	-21.9104	32.308	-27.4289	29.3421	-30.5691	20.8977	-29.9567	12.9082	-26.6085	5.05803	-23.5429	-2.2585	-19.5107	-8.61434	-14.4923	-15.3579	-10.0339	-22.4543	-6.46368	-29.5051	-2.67995	-35.2784	2.80021	-37.7823	10.2666	-38.1773
Ctrl05b	F	13.9	28.6025	-26.0928	24.7449	-23.1926	23.7535	-17.9416	26.2033	-12.2436	28.7352	-6.18194	31.083	-0.24674	35.1359	-1.65947	32.9282	-5.75265	32.9857	-11.1773	34.5811	-16.2224	35.3902	-21.2261	33.8911	-25.7553	30.6241	-27.9336	23.1831	-26.6624	15.8991	-24.5773	8.51355	-21.3453	1.06711	-17.3686	-6.2461	-13.4341	-13.5692	-9.94341	-21.0143	-7.01161	-28.3489	-4.06627	-34.5737	0.851669	-37.5481	8.08931	-38.5907
Ctrl06a	F	14.5	27.9312	-27.4579	24.3513	-24.4196	22.4829	-19.4467	25.0239	-14.6265	26.8175	-8.71202	29.2449	-2.85674	33.4217	-3.66641	30.903	-7.94399	30.7777	-13.1627	32.3755	-17.8409	33.7084	-22.4193	32.52	-27.1755	29.6878	-29.9393	22.9122	-29.152	15.6314	-26.1815	8.01299	-22.7887	0.298444	-18.736	-6.93183	-14.0651	-14.0269	-9.41412	-21.231	-5.47593	-28.5325	-1.73364	-34.5005	3.93473	-37.3095	11.7198	-38.3703
Ctrl06b	F	14.6	27.105	-26.7151	22.0314	-24.1143	21.5569	-18.1058	24.6372	-12.2043	28.3459	-6.64265	32.0394	-1.66218	36.0672	-3.18602	34.0568	-7.06986	33.0149	-11.957	33.2794	-16.9958	33.7958	-22.1602	33.0028	-27.3629	29.8005	-30.107	20.7625	-29.2064	13.4267	-25.81	6.37914	-22.2193	-0.29843	-17.9272	-6.78257	-13.5994	-13.5215	-10.1271	-20.423	-7.18418	-27.2399	-3.84626	-32.9911	1.66848	-35.8956	9.36874	-37.1897
Ctrl07a	F	14.7	31.9778	-23.5112	27.6379	-21.2731	25.8549	-15.8248	27.3748	-10.2734	29.5336	-4.80704	31.4196	0.833106	34.3396	1.0897	32.614	-3.34519	32.96	-8.18622	34.9872	-12.7022	37.0468	-17.3312	36.8132	-22.4761	34.3393	-25.725	26.845	-26.1168	19.3698	-23.7089	11.3314	-20.7082	2.88271	-17.1172	-5.42133	-13.2876	-12.9775	-8.8716	-20.5825	-6.03145	-28.1722	-4.45619	-34.5716	-0.435353	-38.427	5.83552	-40.1233
Ctrl07b	F	15.5	29.8855	-24.3109	25.4518	-21.5936	24.1171	-16.5299	27.0657	-11.4024	29.3147	-5.53749	31.4828	0.0414117	34.5215	-1.07261	33.7833	-5.21138	34.2029	-10.2305	35.4754	-15.0114	36.2625	-19.7198	35.263	-24.1983	32.1142	-26.4479	24.0435	-25.5652	16.1516	-23.1367	8.03225	-20.413	-0.086708	-17.0803	-7.692	-13.4964	-15.2062	-10.1633	-22.8949	-7.69186	-30.8611	-5.82348	-37.1306	-1.34219	-39.8716	5.9757	-40.6215
Ctrl08a	F	15.8	25.8044	-28.7383	22.7146	-24.0535	21.2146	-18.1288	24.2688	-13.2533	27.8025	-8.02802	30.9115	-2.43902	34.9317	-4.52502	32.4211	-8.68325	30.9664	-13.9084	31.3213	-19.2942	32.3588	-24.8498	31.1984	-30.1856	27.7773	-32.3201	20.6272	-29.8002	13.4553	-26.6666	5.95557	-23.7915	-0.633546	-19.1053	-6.85844	-13.926	-13.267	-9.5757	-19.9835	-6.01026	-26.4979	-1.98659	-32.0666	4.10962	-35.435	11.8091	-36.8245
Ctrl08b	F	15	32.2397	-20.9792	27.9014	-19.661	26.4215	-14.3303	27.4177	-8.27692	29.1105	-2.43985	31.7836	2.8426	34.8237	4.72134	33.6846	0.0611729	34.5168	-4.52339	36.5383	-8.97014	38.0628	-13.7316	37.4233	-18.963	34.5988	-22.4607	26.9363	-24.0426	19.6268	-22.5609	11.7126	-20.7256	3.62209	-18.0043	-4.11498	-14.4708	-11.6114	-10.9067	-19.111	-8.19588	-26.6202	-6.12393	-33.4234	-2.8489	-36.9561	3.19092	-38.3375
Ctrl09a	F	16.1	25.9871	-28.2603	21.3622	-24.7211	20.8686	-19.5516	24.9382	-14.8385	29.7988	-9.62219	34.3532	-4.30148	37.6543	-6.20728	33.9838	-9.33053	32.2093	-14.4253	32.867	-19.549	33.9975	-24.4602	32.1497	-28.8946	28.3742	-30.7793	19.9031	-27.982	12.4004	-24.1511	5.09992	-20.5114	-1.90763	-16.274	-8.39978	-11.4199	-15.0801	-7.30391	-22.4218	-4.4448	-29.3495	-0.987822	-34.6688	4.95868	-37.5728	12.357	-38.3691
Ctrl09b	F	16.4	27.9932	-25.984	24.2292	-23.2628	22.7451	-17.6026	24.837	-12.626	27.5131	-7.91548	30.4443	-3.21657	35.8866	-2.67747	33.6112	-7.05549	32.9874	-11.4384	33.3543	-15.8012	33.6515	-20.4667	32.6102	-25.588	29.9537	-28.744	22.8159	-28.8027	16.1789	-25.2854	8.95296	-21.7264	1.65452	-17.9909	-5.40414	-14.0118	-12.4062	-10.4519	-19.3684	-7.62038	-26.2243	-4.48081	-32.2063	0.799847	-35.681	8.27022	-37.3039
Ctrl10a	M	18	27.4568	-28.5946	23.7143	-25.4366	23.164	-19.2806	24.1511	-13.4048	26.9203	-8.44482	30.4512	-3.80021	35.0344	-4.55159	32.5734	-8.54297	31.9932	-13.3854	33.1221	-18.4906	34.0798	-23.6601	32.5564	-28.5604	29.384	-31.1681	22.1317	-29.6807	15.2344	-26.2967	7.58938	-22.1162	-0.325278	-17.6037	-7.97315	-13.0913	-15.0602	-8.65358	-21.7856	-4.96709	-28.2912	-1.49484	-33.5425	3.95645	-36.0271	11.3661	-36.7773
Ctrl10b	M	17.4	33.5833	-18.6992	28.92	-16.2177	25.8159	-11.3375	25.7777	-6.68143	27.2471	-2.40653	28.5038	1.9427	34.924	2.45367	34.7466	-1.40499	35.6131	-5.37217	38.2963	-9.12771	40.1994	-13.3017	38.6113	-17.9021	35.8374	-21.2546	27.9347	-21.4514	19.1692	-20.1239	9.90691	-18.7293	0.895401	-17.8918	-7.34213	-16.7385	-15.1697	-14.9503	-23.2925	-13.1767	-31.4976	-10.6434	-38.7376	-5.81343	-42.7737	1.39762	-44.1615
Ctrl11a	M	19.6	26.3257	-29.1146	22.1099	-25.5906	21.7524	-19.7913	24.4055	-14.6844	27.354	-9.42603	30.1139	-4.42758	33.9061	-6.70875	32.5477	-10.7432	31.5114	-15.7889	31.939	-20.8944	32.9312	-25.7286	31.5707	-30.1507	28.4377	-32.2046	20.6016	-29.8282	13.7277	-25.2485	6.57045	-20.4671	-0.822908	-15.4609	-7.7536	-10.4872	-14.2447	-5.83456	-21.1254	-3.25263	-28.0119	-1.62526	-32.9999	3.33157	-35.5256	10.6718	-36.5377
Ctrl11b	M	18	25.8073	-27.9978	24.8292	-24.5336	23.9017	-18.0018	25.2925	-11.9887	28.163	-6.91198	30.6181	-2.1518	34.592	-5.39813	32.9197	-8.6725	32.3784	-13.5249	33.0055	-18.7803	32.4476	-23.9439	29.8291	-28.4435	26.4224	-30.425	21.7545	-29.2731	16.4025	-25.0157	8.67172	-21.2637	0.334865	-17.8939	-7.414	-13.7831	-15.1604	-10.0031	-23.0542	-6.91292	-30.6533	-3.21325	-36.7661	2.61506	-39.3605	10.4809	-39.4308
Ctrl12a	M	27	27.7512	-28.3772	22.5223	-24.0771	21.5978	-17.0631	25.0691	-11.0616	28.5394	-5.19445	31.9145	-0.433231	34.9437	-4.02041	33.7097	-7.42971	32.7561	-12.7246	33.0196	-18.648	33.7721	-24.7528	33.396	-30.3468	30.3776	-32.7167	21.2878	-29.7639	13.5434	-24.7761	5.90022	-20.6895	-1.58375	-16.7076	-8.48305	-12.6905	-15.0536	-8.91049	-21.89	-6.10643	-28.5767	-3.2591	-33.7847	2.11278	-36.2355	9.66686	-37.1858
Ctrl12b	M	25.5	28.9998	-25.2602	24.752	-22.7332	22.8356	-16.327	25.6628	-10.2696	29.4656	-5.08251	31.7863	0.0471386	33.9905	-2.77158	32.357	-5.57372	31.8893	-9.94332	33.0728	-14.4475	34.1596	-19.3259	33.4578	-24.7184	30.9825	-28.3102	23.4192	-29.4806	15.5348	-27.5059	7.60495	-24.3152	-0.258029	-20.2059	-7.81981	-15.9298	-15.1917	-11.8851	-22.3785	-8.46737	-29.4027	-5.27796	-35.2208	-0.0895907	-37.844	7.51184	-38.5364
Ctrl13a	M	29.5	27.8943	-27.0243	23.6841	-24.06	21.8525	-18.3085	24.6223	-13.5012	27.1148	-8.66119	30.0149	-3.88553	34.827	-3.53634	32.2072	-7.56856	31.8048	-11.9207	32.6339	-16.2697	33.2788	-21.0953	32.3095	-26.5834	29.8846	-30.1451	22.458	-30.0931	14.9573	-27.3388	7.71218	-23.6932	0.505903	-19.3529	-6.62985	-14.9261	-13.9762	-11.2141	-21.0956	-7.71293	-27.6478	-3.21392	-33.6246	3.1514	-37.5542	10.9363	-38.7191
Ctrl13b	M	26	25.1542	-29.6935	20.6269	-25.731	20.4376	-18.5794	23.6687	-11.9391	27.8996	-6.59184	30.732	-1.1515	34.1538	-4.618	32.0419	-7.86206	31.6447	-13.0262	33.0414	-18.7103	33.2608	-24.7848	31.1602	-30.4937	27.2807	-33.1447	18.593	-31.0587	10.8681	-27.4556	3.56569	-23.6813	-3.30989	-19.5375	-9.56967	-15.198	-15.7216	-10.9984	-21.7369	-6.90667	-27.6119	-2.31359	-32.8042	3.82891	-35.3164	11.5725	-35.7823
Ctrl14a	M	29.5	31.84	-20.3281	28.7583	-18.4688	27.6548	-13.7466	27.759	-8.43066	29.0525	-2.90494	30.5748	2.62174	34.5701	2.43691	33.4435	-2.11345	33.4946	-6.90096	35.0875	-11.1205	36.3143	-15.2041	35.5935	-19.4697	33.5402	-22.1211	27.906	-22.3007	21.6713	-21.1339	13.8333	-20.3467	5.26797	-18.6285	-2.89804	-15.6228	-10.8514	-13.1326	-18.4349	-11.6128	-25.4294	-9.11625	-32.2889	-4.48354	-37.4221	2.19008	-40.5574
Ctrl14b	M	29.3	28.7932	-24.952	26.2237	-21.3255	24.6925	-14.9829	26.1501	-8.837	28.2372	-3.21197	31.2509	1.64297	35.1157	0.412881	33.0282	-3.33285	32.9523	-8.17444	34.1757	-13.4341	34.3682	-19.075	33.3215	-24.7983	30.3488	-27.7596	24.0828	-27.1479	16.8723	-24.8399	8.44719	-21.8218	-0.124945	-18.2844	-8.0812	-14.2904	-15.7248	-10.5887	-24.0422	-10.2381	-32.1273	-10.7622	-38.1641	-6.03758	-41.4409	2.03379	-41.5068
Ctrl15a	M	29.6	28.1078	-25.3702	23.9139	-22.8467	23.5886	-16.8971	25.4421	-11.0089	28.1293	-5.36043	30.5268	0.585762	36.1352	0.688195	33.8521	-4.24846	33.2	-9.57725	33.8319	-14.5787	34.5482	-19.7658	33.5058	-25.2339	30.5449	-28.4954	22.4906	-28.0118	16.3173	-24.1463	9.31926	-20.719	1.72345	-17.4064	-5.68461	-14.1083	-13.1569	-11.4162	-20.6945	-9.25611	-28.154	-6.68932	-34.5187	-2.01425	-37.6671	5.36062	-38.7503
Ctrl15b	M	30.7	30.6376	-21.4908	26.0091	-19.0812	24.2971	-13.8474	26.3316	-8.5967	29.452	-3.68189	32.3421	1.29319	35.7612	1.06222	33.8684	-2.8252	33.5144	-7.2805	34.6941	-11.7294	36.102	-16.4136	35.8842	-21.182	33.1964	-23.8658	25.2557	-23.5419	17.5608	-21.4924	9.79515	-19.8762	2.13183	-17.7052	-5.38826	-15.2469	-13.0966	-13.4761	-21.0825	-11.8632	-28.8227	-9.25751	-35.6223	-4.27038	-39.7176	3.18034	-41.6698
Ctrl16a	F	30.2	29.3911	-23.9717	24.9885	-22.1251	24.2238	-17.0208	26.0542	-11.7755	28.0649	-6.41588	30.9948	-1.13809	35.976	-0.707846	33.0429	-5.06416	32.0304	-9.68575	32.596	-14.0712	33.8894	-18.5003	33.9983	-23.607	32.4295	-27.1522	24.4657	-27.4037	17.3741	-25.1474	9.81095	-22.1314	1.70853	-18.5342	-6.49853	-14.9227	-14.2032	-10.8113	-21.8468	-7.40523	-29.5746	-4.97454	-35.8068	-0.5276	-38.3042	6.74318	-38.9694
Ctrl16b	F	30.1	28.3481	-27.2513	23.9756	-24.4569	22.7558	-18.2576	25.1715	-12.2001	27.7507	-6.07421	31.0592	-0.778786	35.0918	-2.59214	32.8825	-6.41138	32.1741	-11.4923	33.2371	-16.6958	34.3068	-21.8307	33.3253	-27.1654	30.4501	-30.233	22.5713	-30.0918	15.5063	-26.4355	8.12208	-22.3474	0.555256	-17.8411	-6.74001	-13.2466	-13.8481	-9.17552	-21.0104	-6.11266	-27.9483	-3.00642	-33.6433	2.34364	-36.6657	9.75375	-37.7121
Ctrl17a	F	31.5	28.2346	-26.4648	24.3808	-23.3997	22.7635	-18.2081	24.8763	-13.3559	28.1724	-8.61487	30.7626	-3.02344	35.7743	-2.9854	33.1906	-7.54705	32.2166	-12.4235	32.772	-17.0275	33.6956	-21.6944	32.6729	-26.4492	30.2952	-29.1402	23.5064	-27.6303	16.1025	-24.761	8.32604	-21.4359	0.294803	-17.6109	-7.35523	-13.8239	-14.2932	-9.50782	-21.0101	-6.11851	-27.7108	-3.33764	-32.9028	2.23689	-35.9352	9.77667	-37.1689
Ctrl17b	F	32.3	28.8715	-23.2439	24.7412	-20.9081	23.8083	-16.1499	26.3786	-11.1151	29.632	-5.61158	33.0145	0.672381	39.3616	2.62616	35.4752	-2.65564	34.3638	-7.94089	34.6724	-12.5781	34.9676	-17.3487	33.9136	-22.4284	31.0191	-25.3756	23.3914	-24.9681	15.9121	-23.1005	7.85946	-21.9338	-0.0888429	-19.6224	-7.49231	-16.0841	-14.6676	-12.3914	-22.0814	-9.47286	-29.6435	-6.86738	-35.8322	-2.17557	-38.8577	5.0283	-40.0929
Ctrl18a	M	30.4	30.7113	-22.4644	26.5894	-19.126	23.2441	-12.8257	24.6797	-7.44546	27.2505	-2.84579	30.8167	1.0185	36.1107	0.136761	33.9085	-3.26203	33.2129	-7.21749	34.676	-11.5768	36.4919	-16.8301	36.4093	-22.9624	33.6569	-26.8781	25.5632	-27.8118	16.5904	-26.2008	7.66876	-23.5566	-0.762188	-20.118	-8.5251	-16.2727	-16.0327	-12.7941	-23.9407	-10.8838	-31.7874	-9.1448	-37.9404	-4.35504	-40.2447	3.7155	-40.377
Ctrl18b	M	32.3	24.6287	-30.0746	22.0186	-26.9704	22.4858	-20.7011	25.7153	-14.4272	28.5555	-7.69459	31.1074	-1.89389	32.0844	-6.48824	30.2079	-9.51749	28.6939	-15.0196	29.2223	-20.6461	29.8046	-25.9338	28.5952	-30.5826	25.7575	-32.7257	19.6251	-31.813	13.7331	-28.7388	7.07992	-24.6035	-0.067214	-19.6553	-6.98565	-14.1207	-13.7123	-8.64394	-20.5442	-3.88057	-27.4562	0.323104	-33.2441	6.44194	-36.1143	14.0095	-36.9137
Ctrl19a	M	32.5	28.048	-25.1476	23.0457	-23.0586	21.3673	-17.2567	24.3567	-11.7369	27.8168	-6.57269	30.5049	-1.25056	34.5997	-2.24477	32.2959	-5.9569	31.7836	-10.4264	32.7372	-14.6744	33.7553	-19.3697	33.1691	-24.6862	30.7271	-28.2973	22.2745	-29.1088	14.5224	-26.8921	7.48166	-23.3835	0.573146	-19.3665	-6.48548	-15.7083	-13.6317	-12.4923	-20.7387	-9.41525	-27.6911	-5.90704	-33.9182	-0.643764	-36.9664	7.02688	-37.7785
Ctrl19b	M	33.2	25.1785	-28.7915	19.8416	-25.0288	18.7983	-17.8612	24.3849	-11.9978	30.7478	-6.18638	36.0782	-0.876289	38.1808	-5.73961	35.057	-8.2055	32.1747	-12.9493	31.4661	-18.2529	31.4568	-23.908	30.1338	-29.9127	27.5027	-33.3131	18.2151	-32.1552	9.58235	-28.6109	2.58011	-23.945	-3.53235	-18.4049	-8.97754	-12.577	-14.7684	-7.99454	-21.707	-5.89359	-28.4475	-3.38978	-33.4606	2.34789	-36.1142	10.2491	-36.1927
Ctrl20a	M	34.4	34.0992	-17.5334	29.4896	-16.8071	26.5738	-11.9831	27.1103	-6.10566	27.8846	-0.28591	29.3086	5.2128	34.0006	5.93743	33.4791	1.60772	34.1855	-2.84873	35.9055	-6.83776	37.8456	-10.8795	38.3496	-15.7578	36.8799	-19.4837	29.847	-22.1982	22.0656	-22.3346	13.7784	-21.3306	5.26433	-19.3472	-2.95482	-16.8903	-10.983	-14.9262	-18.468	-13.4892	-25.7264	-11.5412	-32.5046	-7.51521	-36.8326	-0.387569	-39.4802
Ctrl20b	M	33	31.6911	-22.3934	26.8173	-21.0082	25.2278	-15.6335	25.5513	-9.21194	26.9983	-2.76188	29.1995	3.17079	34.1946	2.87427	33.4251	-1.82456	33.7501	-7.09698	35.7192	-11.9809	37.6286	-16.5739	37.0889	-21.4709	34.4004	-24.5899	26.0888	-25.0791	18.3015	-24.5152	10.2157	-22.1564	2.05974	-18.9714	-5.86391	-15.8748	-13.5392	-13.2758	-21.0739	-11.489	-28.3769	-9.52395	-34.6175	-4.98086	-38.0462	2.68022	-40.0053
Ctrl21a	M	32	25.7279	-29.129	21.8611	-25.3381	21.6078	-18.5918	25.25	-12.6285	28.4307	-6.38836	31.2655	-0.477048	34.5243	-2.94694	32.6171	-7.01169	31.8985	-12.5968	32.4744	-18.2305	32.631	-23.8676	30.5291	-29.4488	27.5029	-32.6263	20.0537	-30.883	13.6864	-26.4166	7.04141	-22.5442	0.433536	-18.3656	-5.67109	-13.6388	-12.0914	-9.56946	-18.6875	-5.9885	-25.0781	-1.60766	-31.0392	4.61635	-35.2672	11.8887	-37.6705
Ctrl21b	M	35	32.6637	-21.0116	27.7806	-18.4546	25.1529	-12.7933	26.8349	-6.25021	29.3592	-0.0280913	31.6886	5.52907	35.7483	4.95257	34.7852	0.94744	35.6404	-3.98008	37.6148	-9.0882	38.7023	-14.6603	38.6577	-20.0123	35.515	-22.8631	27.0326	-23.5176	18.5501	-22.9782	10.0146	-21.8322	1.90866	-19.3113	-5.7152	-16.3218	-13.0288	-13.3636	-20.0774	-10.6281	-27.1024	-7.55952	-33.631	-2.82703	-38.2748	3.67149	-40.8607
Ctrl22a	M	33.7	29.6354	-25.3741	25.9766	-21.6679	24.6903	-15.3004	27.7575	-9.87219	30.9997	-4.12044	33.6032	1.60857	36.3701	-0.672709	33.5598	-4.1497	32.3855	-9.43923	33.1991	-14.869	34.2501	-20.3636	34.1495	-25.7988	31.5	-28.5025	24.2053	-27.6278	17.4451	-23.4036	9.66725	-20.0759	1.29883	-17.1777	-6.8586	-13.8511	-14.5398	-10.0722	-22.4751	-7.80226	-30.1365	-5.89039	-36.2679	-1.22969	-39.2445	6.02426	-39.9573
Ctrl22b	M	35.6	30.9285	-22.5952	26.0049	-20.5595	24.6077	-13.9834	26.7847	-7.95234	27.6908	-2.55112	29.9898	2.02632	34.4671	1.65812	32.984	-2.26938	33.0589	-6.701	34.4608	-11.2341	35.8668	-16.1156	35.6928	-21.8796	33.7549	-25.8304	25.3439	-27.0588	17.9412	-23.7579	10.0537	-20.9216	1.78743	-18.2792	-6.09178	-15.262	-13.6948	-12.5216	-21.4449	-10.9254	-29.1142	-9.54712	-35.5076	-5.26652	-38.7448	1.98683	-39.257
Ctrl23a	M	36.5	31.356	-22.5975	26.8469	-20.6759	25.0245	-16.0713	27.2732	-11.2988	28.8228	-5.79038	29.6046	0.459435	33.9438	3.10951	32.9935	-2.7654	33.5123	-7.95955	34.7297	-12.3272	35.922	-16.802	36.1391	-21.6884	33.9559	-24.701	26.4534	-24.8465	19.0333	-23.2546	11.5695	-20.6523	3.91126	-17.1814	-3.64596	-13.3074	-11.21	-10.0614	-18.9282	-7.90601	-26.4697	-6.06036	-33.1136	-2.15266	-36.9871	4.55691	-39.1739
Ctrl23b	M	35	28.0414	-26.7615	23.7402	-23.7437	22.8932	-17.6669	25.162	-11.3869	28.4305	-4.96675	32.0239	1.47867	36.2257	1.25673	33.7007	-4.0912	32.3878	-10.1483	32.7861	-15.949	33.7945	-21.5637	33.533	-26.6012	30.5457	-29.0252	22.7485	-28.0292	15.7699	-24.7811	8.30766	-21.6814	0.621073	-18.4168	-6.75726	-14.811	-14.1074	-11.8505	-21.3641	-9.40076	-28.3634	-6.4035	-34.3399	-1.56515	-37.0649	5.88908	-37.5056
Ctrl24a	M	36	28.1438	-26.9719	22.6824	-24.2607	21.3272	-18.1378	24.5089	-12.518	27.9638	-7.14912	31.397	-1.91373	35.7905	-1.78032	33.4874	-6.19	33.0818	-11.0869	34.1522	-15.9115	35.3673	-21.0992	34.3593	-26.8083	31.0246	-30.2694	21.4577	-30.0805	13.658	-26.1968	6.46035	-21.8612	-0.640822	-17.1402	-7.49448	-12.6206	-14.3824	-8.90643	-21.6614	-6.62436	-28.8134	-4.59969	-34.3893	0.323632	-37.0709	7.89524	-37.9405
Ctrl24b	M	38.1	29.3108	-22.718	25.234	-21.2725	23.816	-16.4362	26.4205	-11.2707	29.3546	-5.92341	32.4376	-0.658915	36.6198	-1.49183	33.6751	-5.04621	32.0539	-9.29057	32.0098	-13.2254	32.5683	-17.3656	32.8435	-22.2641	32.0785	-25.6223	25.2048	-27.0785	18.1189	-25.677	10.623	-23.5016	2.79114	-20.2009	-4.79357	-15.888	-12.1929	-11.8215	-19.4873	-8.57951	-26.6349	-5.22373	-33.0023	0.145737	-36.9408	7.45282	-38.6993
Ctrl25a	F	39.6	28.6651	-26.4212	24.7249	-23.3124	23.3396	-17.113	24.971	-11.3695	28.2069	-7.10821	30.9529	-3.2409	34.8079	-4.25857	34.1018	-7.7401	34.1847	-11.7852	35.439	-16.4887	36.0773	-21.4636	34.3996	-26.1281	30.6671	-28.4482	22.7005	-27.971	14.7204	-25.3564	6.39264	-21.7616	-1.8699	-17.877	-9.36759	-13.7447	-16.3716	-9.85879	-23.3171	-7.02548	-29.8332	-4.33142	-34.9596	0.777257	-37.1041	8.3079	-37.5691
Ctrl25b	F	36.2	30.5706	-23.9769	26.4135	-21.8122	25.7334	-16.7876	27.9138	-11.2436	29.6854	-5.34614	31.7336	0.130659	35.0715	-1.51898	33.985	-5.45443	34.0585	-10.4132	35.4088	-15.0809	36.6193	-19.5102	35.6163	-23.828	32.7481	-26.279	25.0486	-25.6096	17.5286	-23.6097	9.36901	-20.6959	0.890717	-17.0961	-7.16838	-12.8068	-14.2351	-7.92876	-21.8729	-5.45112	-29.5311	-4.28411	-35.6147	0.0108131	-39.024	6.73391	-40.1623
Ctrl26a	F	41.8	30.2024	-22.3532	26.4032	-19.8441	24.6515	-14.7192	26.5167	-8.75119	28.9429	-2.3192	31.985	3.59386	36.1591	1.45735	34.3308	-2.54564	33.482	-7.69215	34.8606	-12.48	36.0067	-17.1647	34.955	-21.8684	32.1186	-24.5961	25.1025	-24.607	17.5631	-23.9935	9.40332	-22.3895	1.26505	-19.5246	-6.68854	-16.5993	-14.3575	-13.8328	-21.8957	-11.1928	-29.0917	-8.35373	-35.3406	-3.68447	-38.3207	3.52672	-39.2163
Ctrl26b	F	41	29.0609	-23.062	24.7668	-20.3907	23.8717	-15.2855	26.9553	-10.0454	29.771	-4.31301	32.3733	1.09872	36.1973	-0.538601	34.9672	-4.44432	35.045	-9.37989	36.0984	-14.1528	36.4022	-18.8208	34.9515	-22.8879	31.3033	-24.6097	23.0349	-23.9013	15.1834	-22.0996	7.24523	-20.1222	-0.501681	-17.451	-7.85617	-14.5064	-15.2727	-12.2188	-23.0988	-11.2132	-30.7758	-9.96676	-36.7751	-5.52043	-39.2868	2.19448	-39.8593
Ctrl27a	M	40	28.2509	-26.4185	25.2919	-24.2516	23.9009	-18.1529	24.9715	-11.4297	27.4585	-4.74086	29.8244	1.57704	34.5243	-1.47993	32.4783	-5.68634	31.4751	-11.2617	32.3099	-16.6879	33.4358	-21.743	32.8303	-26.8889	30.7215	-29.7694	24.1384	-29.54	16.7413	-27.8072	8.60338	-24.5513	0.565985	-19.8626	-6.90054	-14.4995	-14.1916	-9.64276	-21.6617	-6.36091	-29.2633	-4.11993	-35.3436	0.187611	-37.8217	7.43489	-38.2537
Ctrl27b	M	41	29.0493	-24.5757	26.2838	-21.4573	23.345	-15.3253	25.3881	-9.12398	28.8264	-3.11526	32.3193	2.21503	35.307	-1.9142	33.1254	-4.8104	31.9735	-9.64186	33.1428	-14.6254	34.4517	-19.6837	33.6251	-24.8709	30.8761	-27.8682	24.5427	-28.5068	16.8175	-25.9249	8.53723	-22.4506	0.182232	-18.9686	-7.64885	-15.2521	-14.7287	-11.1274	-22.1264	-8.86999	-29.5222	-7.61817	-35.2774	-3.21311	-37.8399	4.36355	-38.523
Ctrl28a	F	42.6	33.2735	-19.6133	28.3478	-18.6655	25.9329	-13.1752	27.0301	-6.85798	28.3079	-0.559384	29.6864	5.61997	34.1346	5.28378	32.6775	0.80357	32.9688	-4.23345	34.8204	-8.65342	37.032	-12.9676	37.732	-18.1556	36.3657	-22.0326	28.6509	-24.2578	20.8373	-23.3994	12.7374	-21.6587	4.29734	-19.2162	-4.00355	-16.5171	-12.0572	-14.0405	-20.0781	-12.2735	-27.8268	-10.7184	-34.7131	-7.13147	-38.4247	-0.115344	-40.2939
Ctrl28b	F	38.8	27.0689	-24.6424	23.6899	-22.1716	23.555	-16.9438	26.1185	-11.5855	29.1194	-6.22172	33.0449	-1.76487	36.8582	-3.98209	34.3671	-7.43549	32.6863	-11.8836	32.0745	-16.4643	31.9032	-21.0029	31.4527	-25.1329	28.7902	-27.0629	21.9067	-26.6672	15.289	-24.132	7.5342	-21.8003	-0.411363	-18.5119	-7.5434	-13.9509	-14.7253	-10.1627	-22.4021	-8.7241	-29.8607	-8.30394	-35.3651	-3.62842	-37.8202	4.5627	-38.6653
Ctrl29a	F	42.2	29.9082	-24.2037	24.1115	-20.7132	22.8376	-14.8375	25.8691	-9.18457	29.1171	-3.68922	32.7023	1.17776	36.8603	-0.617692	35.1845	-4.33213	34.6828	-9.1259	36.038	-14.2442	37.1046	-19.7848	35.8982	-25.6284	32.7165	-28.664	23.1217	-25.8646	14.1424	-23.1902	5.70079	-20.6539	-2.32557	-17.7605	-9.63893	-14.6047	-16.7304	-11.4783	-23.9666	-8.91501	-31.2109	-6.43387	-36.975	-1.90631	-39.0949	5.19352	-39.2498
Ctrl29b	F	38.2	30.3627	-22.8784	26.0823	-20.2549	24.4906	-14.7961	26.6567	-9.10432	29.3476	-3.48665	32.2615	1.54885	37.4088	-0.190308	35.8279	-3.87484	35.3997	-8.52496	36.2689	-13.3032	36.8312	-18.0188	35.9201	-22.5856	32.6348	-25.0375	24.5005	-25.068	16.2528	-23.5908	7.65985	-21.0409	-0.698234	-17.8604	-8.26515	-13.9455	-15.3567	-10.3007	-22.89	-8.7838	-30.3419	-7.72546	-36.2026	-3.32656	-39.0703	3.95841	-40.1048
Ctrl30a	M	47.9	33.6443	-18.9524	29.0438	-18.0421	27.4219	-12.6415	28.3363	-6.14144	28.4639	0.00556579	31.1969	5.28504	35.5998	5.38613	33.6946	1.19291	34.1264	-3.60714	35.9801	-8.1872	37.5018	-12.9513	38.0458	-17.9843	36.4031	-21.393	28.8468	-22.578	21.1866	-21.6344	12.7039	-20.4055	3.82083	-18.2106	-4.91289	-15.6398	-13.3546	-13.0525	-21.6241	-11.5715	-29.62	-10.5533	-36.4307	-7.30969	-39.9095	-0.692479	-41.3976
Ctrl30b	M	43.5	33.4058	-16.4939	29.6088	-14.8494	25.2475	-9.59497	26.0718	-3.82032	27.6417	1.45215	29.2133	6.00355	33.5089	4.55738	33.3884	1.53712	34.5421	-2.36513	37.1455	-6.44112	39.8112	-11.0743	40.4457	-16.6412	38.6891	-20.3234	30.2412	-21.1753	20.8498	-21.4125	11.9695	-20.1055	3.27473	-18.7356	-4.80032	-17.6409	-12.3886	-16.1293	-19.7119	-14.9154	-26.9219	-13.3657	-33.5706	-9.76591	-37.6867	-2.78276	-40.0804
Ctrl31a	M	41.9	32.2575	-22.9999	26.569	-21.2227	24.0869	-15.5141	25.8542	-9.13226	27.3612	-2.5819	29.8424	3.27969	34.4997	2.45696	32.4839	-1.82854	33.0282	-7.03737	34.9891	-12.0545	36.9326	-17.2552	37.8968	-22.5248	35.6172	-25.9092	26.5857	-26.8525	17.9934	-25.0051	9.7406	-21.9515	1.38284	-18.7273	-6.71329	-15.7665	-14.1195	-12.4658	-21.2108	-9.80147	-28.2066	-7.72002	-34.103	-3.80883	-36.7144	3.19472	-37.6527
Ctrl31b	M	44	35.5676	-17.346	30.3326	-16.1792	26.7386	-10.118	25.2882	-3.05648	24.945	3.94598	24.9868	10.3489	30.6841	7.95087	31.2126	4.15742	33.0081	-1.29207	36.743	-6.10232	40.2841	-10.4297	40.6725	-15.5463	38.6252	-19.2397	30.8164	-21.2561	22.706	-21.1087	14.0538	-20.1248	5.49757	-18.6155	-2.49712	-17.2503	-10.0007	-16.9472	-17.1356	-17.0607	-24.2245	-16.068	-31.2221	-12.709	-36.0934	-5.73342	-39.0079
Ctrl32a	M	45	29.0877	-25.6778	25.1486	-22.3211	23.4635	-16.4727	25.7528	-11.2214	28.7476	-6.34304	30.6949	-0.904958	35.2197	-1.27246	32.9882	-5.37989	32.96	-10.1162	34.0981	-14.8106	34.3932	-20.0704	33.6524	-25.5848	31.0455	-28.6779	23.8011	-27.7516	16.3159	-24.3254	8.14254	-21.4161	-0.0851942	-18.0358	-7.44056	-13.5923	-14.2066	-9.14801	-21.4515	-6.83544	-28.7815	-5.99191	-34.4727	-1.95299	-36.9269	5.33158	-37.8215
Ctrl32b	M	45.8	35.6091	-13.5712	30.4433	-13.2319	26.7983	-9.07122	26.7107	-3.5196	27.4323	2.38169	28.8066	8.70311	31.9939	11.1256	31.0344	5.82599	32.4505	1.21884	35.5267	-2.35866	39.1781	-5.76425	40.4842	-10.5618	38.6762	-14.5711	31.241	-18.0478	23.4069	-18.9201	15.4583	-19.4072	7.36371	-19.1095	-0.611836	-18.5813	-8.40571	-18.468	-15.905	-18.67	-23.2781	-17.6546	-30.7641	-13.8	-37.1816	-7.21149	-41.7034
Ctrl33a	M	45.2	28.4503	-26.3696	24.2507	-23.4633	23.3924	-17.0866	25.244	-10.7063	27.621	-4.71161	30.565	0.653688	34.6863	-1.41133	32.615	-5.26409	32.0356	-10.3936	33.2059	-15.6974	34.3279	-21.0407	33.4239	-26.4504	30.6248	-29.5055	22.9412	-28.8901	15.8874	-25.7285	8.42823	-22.1814	0.631513	-18.8322	-7.06384	-15.7027	-14.1327	-11.9257	-20.876	-8.26629	-27.5687	-4.60977	-33.4294	0.905092	-36.5544	8.47716	-37.8512
Ctrl33b	M	45.9	28.5891	-24.8363	24.7135	-23.0802	23.8721	-18.2099	25.6403	-13.0944	27.6208	-8.04035	29.8506	-3.22751	34.8428	-4.12823	33.1785	-7.81052	32.9209	-12.1098	33.6779	-16.1877	34.4048	-20.2609	33.4357	-24.6184	30.676	-27.3555	23.1225	-27.835	15.7266	-26.287	7.85762	-22.696	-0.400623	-18.4746	-8.33945	-14.2645	-14.7098	-8.81937	-21.7014	-5.27823	-28.9804	-3.67658	-34.5397	0.990485	-36.8715	8.45575	-37.6762
Ctrl34a	M	46.4	28.9689	-24.5061	24.0221	-21.6063	23.1644	-15.5569	26.0655	-10.4549	28.7823	-5.84865	30.4243	-1.78173	34.1599	-4.18914	33.9941	-6.93345	34.1647	-10.9011	34.9107	-15.2183	35.7137	-20.0448	34.8785	-25.5202	31.8109	-28.7529	22.3089	-28.1109	14.6717	-24.5376	6.89282	-21.5617	-0.603046	-18.0265	-7.44499	-13.9195	-14.1476	-10.1269	-20.8481	-6.85842	-27.6967	-3.73881	-33.4442	1.04449	-36.025	8.24272	-37.1736
Ctrl34b	M	47.2	25.5958	-29.5469	22.0077	-25.802	22.568	-19.2398	24.8346	-13.1238	27.8273	-7.68135	30.2124	-2.46089	32.558	-5.29679	31.1892	-8.80728	30.4366	-14.044	30.9021	-19.6264	31.4016	-25.3577	30.3659	-30.7475	27.3619	-33.2874	20.0103	-31.138	13.9283	-26.731	6.90448	-22.6029	-0.318868	-17.7142	-6.79588	-11.9391	-13.459	-7.1426	-21.1883	-5.14876	-28.6177	-3.61302	-34.1259	1.86695	-37.1798	9.64365	-37.9395
Ctrl35a	M	49	28.7631	-25.7141	24.3326	-23.0038	23.1962	-17.5225	25.2162	-12.3238	28.2119	-7.34672	31.278	-2.17248	36.3503	-3.07674	33.4763	-7.068	32.4272	-11.7344	33.082	-16.3666	34.2403	-21.1346	33.8202	-26.1271	31.2052	-28.9486	23.1889	-28.1209	15.7199	-25.0461	7.8418	-21.8097	0.0667443	-17.802	-6.98823	-12.9895	-13.7108	-8.36676	-20.9748	-5.54626	-28.2547	-3.33636	-34.1021	1.28758	-36.6004	8.45436	-37.5844
Ctrl35b	M	50.2	32.9529	-23.1084	27.9001	-19.6443	23.8039	-12.8994	24.1079	-6.65089	27.1209	-1.72353	29.1903	3.27516	33.7872	0.9576	32.5753	-2.5782	32.6553	-7.13878	34.7137	-12.0961	37.1902	-17.5538	38.0602	-23.2046	35.9819	-26.4917	27.8804	-26.5598	18.7894	-24.0902	9.69741	-21.2893	1.08161	-18.0852	-6.84305	-14.8257	-14.5163	-12.459	-22.0788	-10.8289	-29.5259	-9.03181	-35.8551	-4.60216	-39.2109	2.49054	-39.5764
Ctrl36a	M	52.6	25.4761	-29.5592	21.6437	-25.1894	20.5893	-18.0283	24.2906	-12.4986	27.4908	-6.15113	30.5489	0.368989	34.4394	-1.38687	31.7516	-6.30365	30.1563	-12.4675	30.3131	-18.3693	31.1576	-24.4808	30.7012	-30.3051	27.6365	-33.0207	19.8103	-31.4716	13.5201	-26.3734	7.00934	-21.9777	0.487368	-17.4107	-5.39034	-12.562	-11.7643	-9.59287	-18.8193	-9.56268	-25.8075	-9.00773	-31.3658	-3.60282	-34.9328	5.16209	-37.2226
Ctrl36b	M	55.4	30.5267	-23.8326	26.3114	-22.0478	24.7689	-16.9829	26.1336	-11.1136	27.484	-4.36362	29.8559	2.64041	34.0907	4.92086	31.633	-0.969112	31.5099	-6.7734	32.7673	-11.8318	34.1214	-17.0059	34.3708	-22.7091	33.0286	-26.392	26.2499	-26.6897	19.2396	-25.0131	11.6821	-22.6618	3.96509	-18.7649	-3.81862	-14.4661	-12.1215	-11.4827	-20.7034	-9.89969	-29.1641	-8.30901	-36.2826	-4.29378	-39.6896	3.08249	-40.5481
Ctrl37a	M	58.1	29.0889	-26.7326	24.8649	-24.0494	23.5318	-18.4863	24.155	-13.058	24.7003	-7.40007	26.455	-1.72871	33.6174	-2.28856	30.4699	-7.01922	30.3457	-12.3345	31.9716	-17.2353	33.6355	-22.1506	33.6347	-27.0279	31.4418	-29.6939	24.1709	-28.75	17.0678	-25.8098	8.84133	-23.0163	0.416329	-19.4824	-7.10682	-15.0699	-13.893	-10.7809	-20.7373	-8.10252	-27.5726	-5.97298	-33.0127	-0.893847	-35.9402	7.0597	-37.2481
Ctrl37b	M	54.4	30.8623	-22.5149	26.8097	-20.8475	25.8086	-15.7903	26.9257	-10.1624	28.7038	-4.60343	30.9626	0.887965	34.4515	2.06579	32.9532	-2.61679	33.4552	-7.47751	34.846	-11.9847	35.7195	-16.746	35.2547	-21.6781	33.0672	-24.7479	26.083	-24.6322	19.3487	-22.0624	11.3931	-19.9021	2.69905	-17.9453	-5.91247	-15.5091	-14.285	-13.1136	-22.609	-10.9951	-30.6678	-8.28883	-37.48	-3.39392	-41.2218	3.99417	-42.272
Ctrl38a	F	57.4	31.7625	-22.7404	27.1903	-20.6111	25.7276	-14.6984	26.3619	-8.19005	28.5011	-1.48906	30.5388	5.4968	36.0754	5.18713	32.8188	0.177708	31.8848	-5.85224	33.6127	-11.2252	36.1364	-16.3952	36.7228	-21.8782	34.6003	-25.2358	27.0782	-25.6192	20.0658	-23.4162	12.4534	-21.9113	4.81912	-18.422	-2.27378	-13.856	-9.51306	-10.158	-16.9588	-8.18954	-24.4667	-6.51365	-31.3967	-2.28044	-36.5611	4.0207	-40.1239
Ctrl38b	F	62.2	26.5045	-27.3249	22.9416	-24.7242	22.3704	-19.4832	24.2867	-13.8607	27.0591	-8.12395	31.1805	-2.61363	36.7919	-0.526613	34.055	-6.34166	32.466	-11.703	31.8121	-16.7333	31.6877	-21.8428	31.2284	-26.7032	28.4638	-29.3086	21.7294	-28.8288	15.3391	-25.9077	8.3822	-22.2317	1.23295	-17.9657	-5.88581	-13.3775	-13.016	-9.44039	-20.594	-6.96745	-28.0346	-5.02716	-33.9108	0.00794106	-36.7029	7.94107	-37.6309
Ctrl39a	F	56	25.7354	-29.0778	22.4844	-25.9247	22.451	-20.7666	25.3341	-15.8561	28.0816	-10.4475	31.4518	-5.46906	35.4947	-7.60059	32.8907	-11.3007	31.5435	-16.2641	31.9077	-21.1955	32.2668	-25.8229	30.6716	-29.7458	27.3342	-31.324	20.3637	-29.4945	13.7003	-25.8937	5.92006	-22.2759	-1.71158	-17.4969	-8.54109	-11.6688	-15.3579	-6.55501	-22.2088	-2.1263	-28.8184	2.25867	-34.139	8.03394	-36.43	15.1242	-36.5886
Ctrl39b	F	56	30.0828	-25.3859	25.3966	-22.8126	23.5428	-16.7822	24.5636	-10.6994	27.7775	-5.448	30.4645	0.493867	34.9895	1.14123	32.5937	-3.53392	32.5385	-8.59695	34.1232	-13.4763	35.8023	-18.8452	35.3464	-24.595	32.6324	-28.0721	24.4883	-28.0575	16.3089	-26.1365	7.86961	-23.3773	-0.639909	-20.0838	-8.5774	-16.3722	-15.8001	-12.0741	-23.1133	-8.70803	-30.4358	-5.73305	-36.3134	-0.368797	-39.0473	7.29299	-39.0115
Ctrl40a	M	61	31.9747	-19.0141	27.614	-16.5747	24.3418	-10.2917	25.0598	-3.45049	27.5703	2.70509	30.156	8.38873	34.4687	5.93775	32.8296	2.50688	33.0243	-2.54266	35.2585	-7.80848	37.5145	-13.5032	38.2304	-19.2351	36.135	-22.482	27.9422	-22.263	19.6167	-21.3418	11.5386	-20.2835	3.85857	-18.6896	-3.33447	-16.7657	-10.3	-15.2874	-17.5383	-15.2592	-24.9543	-14.3391	-31.7613	-9.99645	-36.6898	-2.90821	-38.9153
Ctrl40b	M	57	31.6593	-21.6301	26.4488	-20.4881	23.7156	-14.7146	23.9784	-8.72737	24.862	-3.3065	26.4903	1.57045	33.6469	1.34257	33.1458	-2.79371	33.477	-7.21142	34.7607	-11.4956	36.3717	-15.809	36.7429	-20.7118	34.7692	-24.3247	26.4819	-26.5768	18.4271	-24.814	10.2825	-22.2889	2.13564	-19.572	-5.51114	-17.1683	-12.8109	-15.0396	-19.8289	-12.9325	-26.8898	-10.2392	-33.4647	-5.68901	-37.0896	1.84351	-38.4298
βTh01	F	8	28.4506	-25.6645	24.6383	-22.5601	22.9871	-18.0446	23.7193	-13.5887	26.1047	-8.54334	30.9867	-2.6863	41.3635	3.5967	36.4064	-4.01424	35.3045	-9.89149	35.9632	-15.0273	36.9904	-19.9823	35.3326	-24.5776	31.2703	-26.7057	23.3804	-24.9509	16.1006	-21.7685	8.03307	-19.4705	0.642851	-15.9555	-5.99028	-11.6046	-12.9466	-8.10042	-20.6077	-5.54533	-28.5129	-2.92605	-35.3908	1.57434	-39.4207	7.67713	-40.8878
βTh02	M	9.2	27.0073	-26.4344	22.3868	-23.1	21.8654	-17.8572	23.9145	-12.5225	27.7441	-7.47697	32.7199	-1.94568	40.2794	2.15713	35.716	-4.41942	34.4198	-10.2155	34.153	-15.6443	34.2085	-21.1002	33.1072	-26.0542	29.8471	-28.0688	22.2181	-25.4315	15.3518	-21.8818	8.47972	-18.9435	1.63488	-15.525	-4.94029	-12.282	-11.9255	-10.3834	-19.3925	-9.36145	-26.7163	-8.12626	-32.835	-3.51688	-36.0739	4.36677	-38.315
βTh03	F	9.9	27.1229	-28.9268	23.1376	-25.3028	22.6019	-19.337	25.0032	-13.7691	28.8791	-8.9988	32.5182	-4.18997	37.243	-5.2162	34.6853	-9.13259	33.9118	-14.1086	34.511	-19.3745	34.3846	-24.5399	32.502	-28.7719	29.1755	-30.3918	21.8396	-28.2084	14.7201	-23.9943	7.13162	-19.6094	-0.319415	-15.0354	-7.23517	-10.2722	-13.841	-5.77132	-20.7205	-2.65294	-27.7071	0.332788	-33.1774	5.45648	-36.2005	12.1846	-37.6205
βTh04	F	12.5	28.9797	-26.2138	24.2924	-22.9251	22.031	-17.0582	21.777	-11.2718	23.7017	-5.73157	27.9481	-0.518368	37.8094	4.76335	35.0998	-2.33943	34.7629	-8.10159	35.3857	-13.7952	36.2537	-19.6612	35.8931	-25.1005	32.2434	-27.598	23.6226	-26.6211	15.7484	-23.8048	7.48738	-21.1914	-0.0799829	-18.1723	-6.61135	-14.7704	-13.2675	-12.1236	-20.3381	-10.1496	-27.5243	-7.13841	-34.1265	-2.20221	-38.0594	4.86497	-39.1868
βTh05	F	14	27.7969	-27.3394	22.9776	-24.3065	22.1441	-17.9539	23.8182	-11.3225	26.9818	-5.2702	31.0743	-0.0849795	37.7556	-1.54775	35.4555	-6.00172	34.6295	-11.3981	35.2496	-17.0397	35.7753	-22.4804	34.0481	-27.4521	30.2785	-29.8994	21.462	-28.5378	13.5928	-25.2013	5.42447	-21.7062	-2.47627	-18.2441	-9.65657	-14.893	-16.3065	-11.5289	-22.7447	-8.24086	-29.072	-4.42021	-34.4679	1.39252	-37.3443	9.057	-38.2254
βTh06	F	14.7	23.8554	-28.7997	19.9976	-25.2749	19.8551	-19.8683	22.7693	-14.7848	26.441	-9.89276	31.2322	-5.35085	40.3456	-5.07123	36.8955	-10.7672	34.552	-15.5711	32.9239	-20.1199	31.4737	-24.8443	29.4004	-29.7678	25.8281	-31.9646	18.1555	-29.0656	10.8256	-25.1411	2.99809	-21.2923	-4.28663	-16.7387	-10.4924	-11.8234	-16.7825	-8.15127	-23.899	-6.61427	-30.9215	-4.17238	-36.1481	1.23185	-38.0045	9.01771	-36.9435
βTh07	F	15.4	24.6313	-31.5484	19.8255	-26.9273	18.115	-20.3297	21.027	-15.2473	25.9869	-11.209	30.6468	-6.03899	36.0513	-6.06607	31.9718	-10.3214	30.3778	-15.3385	30.8565	-20.7061	31.6687	-26.6771	30.3865	-32.612	27.1332	-35.3445	18.8018	-32.0782	11.1508	-27.1397	4.06769	-22.6283	-1.90879	-17.2691	-7.21348	-11.6883	-12.9963	-7.02701	-18.91	-2.94539	-24.6574	1.44784	-29.885	7.13106	-32.2724	14.4883	-32.9049
βTh08	F	16.2	25.7402	-30.4919	21.4794	-26.7092	20.0233	-20.2647	21.1259	-14.3807	25.2714	-9.09278	30.6215	-3.08507	37.9822	-1.24671	33.5149	-7.44483	31.4703	-13.3132	32.3384	-19.051	33.9398	-24.7018	32.1616	-30.1202	28.3408	-32.9377	20.4334	-30.9849	13.2725	-26.4135	5.86806	-22.0679	-0.800934	-16.8639	-6.85856	-11.6763	-12.7672	-7.21034	-18.5794	-3.92391	-24.517	-0.811737	-29.4632	4.26289	-31.8689	11.3658	-33.4418
βTh09	F	16.5	27.1556	-26.9716	23.7757	-23.6403	22.3965	-18.4774	23.7263	-13.2337	25.2081	-7.10992	30.2201	-0.583863	40.0435	3.24923	34.6078	-3.76283	33.2166	-10.032	33.9576	-15.661	35.0099	-21.2391	33.6122	-26.5497	29.5242	-28.89	21.7847	-27.9359	14.7233	-24.9777	7.03121	-21.7659	-0.381612	-17.7163	-7.33072	-13.5135	-14.3055	-10.3734	-21.8727	-8.54467	-29.5148	-6.38312	-35.6411	-1.30018	-38.7962	6.43074	-39.9458
βTh10	M	17.7	25.0142	-29.5528	21.5709	-25.4563	21.5668	-18.8965	25.2748	-13.1323	30.0442	-7.7529	34.225	-2.05626	38.2516	-4.44809	34.855	-8.30382	32.5229	-13.7085	32.2864	-19.3093	32.2702	-25.046	30.125	-30.2884	26.678	-32.8619	19.4579	-30.4167	12.7442	-26.012	5.80535	-21.4759	-0.943018	-16.2052	-7.26539	-10.7697	-13.6411	-6.14929	-20.7922	-3.51144	-27.9174	-1.22453	-33.331	3.99323	-35.9653	11.417	-37.2547
βTh11	M	18	30.5396	-24.4421	25.1297	-21.7481	22.548	-16.7515	23.3062	-12.0163	24.8192	-7.01886	30.4736	-2.47582	40.5416	-0.490952	36.1747	-5.89056	35.3114	-10.719	36.269	-15.3521	37.446	-19.7564	36.6212	-24.2926	33.619	-27.0042	24.7044	-25.6063	16.0039	-22.4816	7.16256	-19.7577	-0.796417	-16.2253	-7.95083	-12.9829	-14.8284	-10.4583	-21.2707	-7.88961	-27.5626	-4.47258	-33.2154	0.732626	-36.8596	7.75967	-38.7119
βTh12	M	27	30.2737	-24.1224	25.9676	-22.1652	24.2751	-17.269	25.2391	-12.2003	27.2096	-7.41189	30.7165	-2.29143	35.6466	2.77224	32.4934	-3.24491	33.1166	-7.85599	34.187	-12.3525	35.1536	-17.361	35.3559	-22.4771	32.8274	-25.6205	25.5384	-26.0723	18.5068	-23.7478	10.8009	-21.2832	3.05316	-17.8045	-4.14093	-13.5892	-11.4087	-10.5088	-18.5789	-8.9315	-25.4519	-7.00465	-31.4295	-2.46233	-35.286	4.87641	-37.895
βTh13	M	28.2	28.2244	-26.7932	24.0422	-22.9666	21.9651	-17.0261	23.7298	-11.694	26.7872	-7.01053	30.1888	-2.69169	35.0003	-3.59227	33.1663	-7.51333	32.6137	-12.0709	33.5321	-16.9971	34.4651	-22.17	33.4169	-27.2769	30.4784	-29.8028	22.8772	-27.9792	14.9977	-24.8175	6.97012	-21.7206	-0.433744	-17.8031	-7.15924	-13.5519	-13.7418	-9.72382	-20.7032	-6.87575	-27.7377	-3.96191	-33.5245	1.51649	-36.7529	9.02337	-37.5987
βTh14	M	28.8	29.0779	-25.9154	23.9944	-23.3409	22.5738	-17.6068	23.7281	-11.9898	26.1275	-7.22958	29.7261	-3.06847	33.7348	-1.27098	31.8072	-5.71758	31.9579	-10.0325	33.8495	-14.5804	35.4777	-19.696	34.7592	-25.3869	31.9299	-28.7264	23.3082	-27.9143	15.3778	-25.3118	7.50175	-22.3326	-0.405765	-19.0772	-7.88651	-15.6388	-15.0621	-12.2709	-22.3483	-9.81023	-29.3189	-6.51889	-35.2439	-0.9164	-38.0728	6.93254	-38.2157
βTh15	M	30.4	25.1099	-28.0219	21.0712	-24.0587	20.9607	-16.8619	23.3957	-9.96062	27.6611	-4.48405	32.0715	-0.137095	36.8114	-3.86907	34.6169	-7.20812	33.2331	-12.1777	33.6426	-18.0062	33.887	-23.8394	31.4368	-28.9172	27.2006	-31.0963	18.6381	-29.1348	11.2599	-25.4247	4.0884	-21.711	-2.62617	-18.0572	-8.83216	-14.6345	-15.1648	-11.7843	-21.966	-8.9794	-28.7755	-4.81437	-34.5726	1.35136	-37.5494	9.14705	-37.8779
βTh16	F	30.9	33.0285	-19.5687	27.7087	-16.3102	24.5157	-10.7818	25.6601	-5.61632	28.1942	-1.34078	30.2535	2.21667	37.3964	1.60558	37.2146	-1.80925	37.0871	-5.80807	37.2391	-10.286	38.1728	-15.2533	38.6145	-20.1215	36.1014	-22.6891	27.4394	-22.0033	18.4391	-20.3154	9.60719	-19.093	1.70154	-16.2847	-5.86746	-14.1842	-13.259	-13.4433	-20.7273	-12.7247	-28.1231	-10.8266	-34.8031	-6.66675	-38.3372	0.666306	-39.6109
βTh17	F	31.5	21.0594	-32.59	17.5754	-28.3423	17.0007	-21.9899	20.6344	-16.7995	25.6236	-12.5899	30.2467	-7.72826	36.8373	-6.73107	33.4883	-12.0384	31.7317	-17.2124	30.7345	-22.36	29.5599	-27.8626	26.8932	-33.1297	22.7621	-35.3141	15.0325	-32.8144	7.68114	-28.4197	0.609211	-23.4889	-5.66252	-17.8742	-11.0584	-12.1658	-16.2914	-6.95114	-22.1559	-2.91031	-28.1696	1.0928	-32.5128	7.37255	-33.9613	15.1706	-32.6146
βTh18	M	31.8	29.7864	-24.6462	25.0783	-21.5181	23.624	-15.4926	24.9895	-9.99732	26.9809	-4.81011	29.9323	-0.35592	35.2071	-0.573685	33.7951	-4.89748	33.2997	-9.53815	34.0873	-14.4899	35.3413	-19.6401	34.9321	-25.1762	32.4655	-28.3602	24.3824	-27.2177	17.103	-23.5927	9.33624	-20.8612	1.51376	-17.9412	-5.73788	-14.6222	-12.8799	-11.896	-19.8282	-9.62165	-26.6354	-6.82758	-32.6866	-2.13328	-35.9744	5.32834	-37.5737
βTh19	M	33	26.6692	-27.9673	23.7204	-24.2228	22.0704	-17.9246	23.184	-11.8761	26.334	-6.40749	30.9967	-1.55969	37.8511	-0.396405	34.6023	-5.80197	33.2918	-11.2312	33.5741	-16.8687	33.9627	-22.5232	32.2529	-27.6507	28.6148	-29.9162	22.0091	-28.6584	15.009	-25.29	7.42408	-21.3837	0.159044	-17.0091	-6.18253	-12.3585	-12.4271	-8.68812	-19.2596	-7.52767	-26.1522	-6.24531	-31.8246	-1.54087	-35.1351	5.99349	-36.6925
βTh20	M	33.7	29.7946	-26.405	25.2556	-22.6276	22.6338	-16.5937	22.8752	-11.1161	24.3475	-6.84159	27.5277	-4.19694	33.3861	-1.94527	32.1073	-5.74602	33.0274	-9.37055	35.2168	-14.0263	35.6083	-19.8911	35.3778	-25.8504	32.5547	-28.7923	25.0957	-26.902	17.2874	-23.3633	9.04371	-20.6207	1.31117	-17.3545	-6.05276	-14.4982	-13.3277	-12.1252	-20.3691	-9.58603	-27.3736	-6.12772	-33.7492	-0.876437	-37.2622	6.64916	-38.4021
βTh21	M	34.8	29.8774	-24.1526	25.8784	-21.5391	24.7025	-15.9514	25.9725	-10.5116	28.8404	-6.0985	32.0426	-2.12916	37.8199	-1.69607	35.9766	-5.77601	35.5549	-10.0599	35.7361	-14.6388	36.0355	-19.3572	35.1618	-24.0233	32.0767	-26.3528	24.3629	-25.8737	16.6838	-23.5333	8.60947	-19.8621	0.450131	-15.7161	-7.45913	-11.9023	-15.0482	-8.43515	-23.0052	-6.34361	-30.8689	-4.53805	-37.1333	-0.00808714	-40.2525	6.7691	-40.6791
βTh22	M	34.9	26.8356	-27.7606	22.8709	-24.3489	21.6211	-19.0082	24.2048	-13.8586	27.1957	-8.30758	29.9194	-2.0481	36.1837	-0.754585	32.7913	-6.26313	32.4675	-11.8583	33.2769	-17.0301	33.6411	-22.3357	32.0806	-27.556	28.923	-30.3002	21.7528	-28.341	14.3594	-25.2509	6.63597	-22.2984	-0.572074	-18.0756	-7.49881	-13.7304	-14.5158	-10.4932	-21.6066	-8.25306	-28.5345	-6.12881	-33.9362	-1.12072	-36.2991	6.82183	-36.8957
βTh23	M	36.4	25.46	-28.8791	21.2255	-26.0208	19.9579	-20.4976	22.2792	-15.6027	25.2203	-10.8554	28.5788	-6.24173	34.3755	-5.97648	32.3268	-10.722	31.1354	-15.289	31.2002	-19.7252	31.5199	-24.3681	30.4647	-29.1767	27.5737	-31.7757	19.7885	-30.9146	12.6427	-27.3235	5.68288	-22.7174	-0.956817	-17.5875	-7.46091	-12.6313	-14.0482	-8.62061	-20.6387	-5.08669	-27.091	-1.07054	-32.4783	4.90222	-35.0472	12.6309	-35.8401
βTh24	M	37	27.2585	-27.8696	23.9396	-24.0558	22.6477	-17.798	23.896	-11.7023	26.8366	-6.29001	31.1061	-1.5485	37.9796	-0.453099	35.075	-5.49285	34.5353	-10.8612	35.1716	-16.6404	35.5316	-22.5495	33.6423	-27.7748	29.522	-29.7782	21.8707	-28.2651	14.3972	-25.1587	6.34726	-21.4871	-1.72095	-18.1325	-9.09195	-14.6916	-15.8487	-11.3842	-22.1375	-8.19325	-27.9089	-4.30147	-33.0689	1.58279	-36.1755	9.05438	-36.9685
βTh25	F	37.3	32.654	-21.5358	27.5997	-19.2434	24.9748	-14.4373	25.9907	-9.28784	28.321	-4.71979	30.8409	-0.123252	36.2281	2.13874	34.8841	-2.45995	35.5474	-6.68855	37.1278	-10.9392	38.4847	-15.5842	38.3335	-20.6014	35.5265	-23.4889	27.0711	-23.4346	18.2013	-22.5688	9.1311	-21.1421	0.508237	-18.2627	-7.28127	-14.4427	-14.401	-10.6521	-21.5062	-8.15037	-28.555	-6.36889	-34.5001	-2.34404	-37.5845	4.18719	-38.5085
βTh26	F	40	27.3001	-27.3366	22.902	-24.337	22.1167	-18.8504	24.6691	-13.1158	28.03	-7.39989	31.0122	-1.26829	36.3903	-0.94233	32.9819	-5.63252	32.5723	-11.2264	33.6792	-16.511	34.2449	-21.8412	32.7668	-26.7222	29.5029	-29.1554	21.8333	-27.6874	14.5072	-25.0877	7.2802	-22.0208	0.107486	-18.3394	-6.75203	-14.6038	-13.3655	-11.1765	-19.7262	-7.96951	-25.7371	-4.08113	-31.0071	1.85593	-34.7233	9.42216	-37.4168
βTh27	M	40.1	26.5409	-29.0844	21.7702	-25.0607	21.0099	-18.7925	23.3095	-13.0288	26.3234	-7.55814	29.8796	-2.37693	36.2273	-4.09319	33.9173	-8.62211	32.7175	-13.7594	33.6806	-19.1277	34.0289	-24.9469	32.0524	-30.5996	28.7218	-33.3844	20.3829	-30.009	12.4401	-26.1026	4.78533	-21.8393	-2.27851	-16.8434	-8.66861	-11.8583	-14.9381	-7.60211	-21.6176	-4.60995	-28.3808	-1.69617	-33.5789	3.8224	-36.2782	11.2413	-37.0379
βTh28	F	40.2	29.7236	-26.3844	25.4077	-23.1392	23.7172	-17.1521	25.0918	-10.7735	27.2598	-4.37139	30.1806	1.54674	33.4224	0.357272	31.0698	-3.84238	31.1858	-9.60144	33.2409	-15.3742	35.0636	-21.2164	35.1963	-26.3847	32.4155	-28.58	24.8672	-26.9658	17.3374	-24.7173	9.62626	-21.9559	2.12228	-18.0821	-4.9059	-13.6148	-11.7523	-9.43848	-19.0273	-6.8346	-26.3967	-4.81543	-32.5224	0.220885	-36.6047	7.31655	-38.9244
βTh29	F	41.2	30.98	-24.6	25.1172	-22.2161	22.3709	-17.0393	23.4551	-11.57	25.9931	-6.44	29.6287	-1.19902	35.1615	2.5235	32.4112	-3.10429	33.3128	-7.96464	35.2522	-12.9724	36.8179	-18.3161	37.0678	-23.3202	34.3439	-25.7973	25.6587	-24.64	16.8366	-22.1401	8.44099	-19.7486	1.3739	-15.3584	-5.41431	-11.6091	-12.5074	-10.3579	-19.6899	-11.5257	-26.8694	-11.6265	-32.9445	-7.21531	-37.0903	0.633505	-38.7406
βTh30	M	42.8	31.4578	-21.2728	26.8954	-18.1764	24.7894	-13.3163	26.595	-8.79714	26.9465	-3.69196	29.2563	2.07188	36.3259	6.29215	34.3994	0.105814	35.2332	-4.92378	36.6386	-9.63519	37.7343	-14.8248	37.3779	-20.5263	34.3083	-23.7267	26.0912	-23.077	18.2833	-20.681	10.3462	-18.5496	2.39901	-16.9003	-5.24635	-15.5713	-12.583	-14.486	-20.0241	-13.3946	-27.4162	-11.4733	-34.1249	-7.18922	-38.2185	0.0269188	-40.3583
βTh31	M	43.2	27.0328	-26.0913	22.7825	-23.1317	22.4232	-17.1173	25.3203	-11.3369	29.0037	-5.70479	33.7441	-0.984466	37.819	-0.716107	34.8842	-5.28614	33.0494	-10.2881	32.383	-15.52	32.5597	-20.9502	32.135	-26.3961	29.4016	-29.3182	21.5648	-28.3168	15.046	-24.7596	8.37779	-21.1662	1.22922	-17.6092	-5.89444	-14.2816	-12.922	-11.0272	-19.9369	-8.28915	-26.8269	-5.43729	-32.6452	0.109252	-36.2172	7.78078	-38.2711
βTh32	M	45.7	25.9178	-28.4548	22.9941	-25.1732	22.4577	-18.6563	25.2208	-12.4252	28.0393	-6.19237	31.8068	-0.581456	38.1738	-3.04151	33.8977	-6.67055	31.9668	-11.9967	32.053	-17.4611	31.6567	-23.019	30.5629	-28.5195	27.4842	-31.2671	20.6622	-30.9711	13.8591	-28.1019	6.26727	-24.5139	-1.26562	-19.9904	-8.1684	-14.7867	-14.8462	-9.99403	-21.4557	-5.80037	-27.8792	-1.41673	-33.5681	4.53928	-36.6332	11.8344	-37.4766
βTh33	M	47.1	29.5444	-22.5854	25.4695	-20.1155	23.4796	-14.7944	24.5414	-9.64316	26.2575	-4.7619	29.1069	0.0763169	35.9536	3.07296	33.8421	-2.3989	33.7875	-7.0404	34.3686	-11.4831	34.921	-16.5337	35.0318	-21.9617	32.6784	-25.2375	25.0112	-25.0389	17.653	-22.846	10.1355	-20.606	2.69241	-18.4167	-4.56369	-16.2738	-11.7818	-14.2204	-19.2257	-12.2082	-26.9045	-9.74688	-33.8789	-4.86871	-38.4531	2.39463	-40.5615
βTh34	M	48	28.898	-24.5338	25.4089	-22.1307	24.0907	-16.4129	24.5828	-10.5663	27.4813	-5.17888	31.3322	0.520328	38.815	1.82651	34.64	-3.24499	33.4913	-8.55668	33.6122	-13.4911	34.0384	-18.6159	33.7803	-23.6892	30.9862	-26.5272	24.2031	-26.8745	17.2899	-24.6385	9.5828	-21.4651	1.54778	-17.9186	-6.28194	-14.6547	-13.8788	-12.0156	-21.5007	-10.3098	-28.8827	-8.4556	-34.9658	-4.00597	-37.8581	3.48847	-38.9057
βTh35	M	50	28.053	-27.3578	23.5414	-23.1333	22.7205	-16.8703	24.1776	-10.9282	26.7366	-5.55282	31.2928	-1.2195	39.8936	-0.980123	36.3901	-5.81801	35.5401	-11.043	35.9103	-16.7413	35.7375	-22.5938	34.2182	-27.7529	30.7383	-29.6917	22.6101	-26.5297	14.8478	-22.6341	6.86696	-18.8217	-1.07015	-15.5203	-8.4567	-12.8038	-15.639	-10.7558	-22.8093	-9.00887	-29.644	-6.54231	-35.2828	-1.75271	-37.7772	5.73384	-38.1401
βTh36	M	51	24.9392	-29.7923	21.9057	-26.3873	20.7359	-19.3959	23.0639	-12.8056	25.9068	-6.42437	29.6151	-1.02597	34.0466	-2.60185	31.5151	-6.83448	30.3273	-12.268	30.265	-17.9318	29.9977	-23.7055	29.0173	-29.6162	26.4489	-32.8628	20.2416	-32.6364	14.202	-28.7809	7.66278	-24.2861	0.810303	-19.7558	-5.71869	-15.0528	-12.1319	-10.9799	-18.8186	-8.58669	-25.3435	-5.58558	-30.654	0.27392	-33.6256	8.68799	-34.6937
βTh37	M	55	24.1871	-31.1706	19.8771	-27.7245	19.217	-22.1617	22.3024	-16.4911	26.534	-11.0777	30.8761	-5.25331	35.8379	0.502174	33.7658	-6.96834	33.1183	-12.9544	32.9405	-18.6177	32.3324	-24.5464	30.5887	-30.2866	26.846	-32.8727	18.7244	-30.4417	11.4232	-27.3023	4.54485	-23.4747	-1.79586	-18.8261	-7.37816	-13.3669	-12.996	-8.13157	-19.5278	-4.43255	-26.1262	-0.51123	-31.5006	5.53286	-34.7573	13.0886	-35.5629
βTh38	F	56.7	29.2151	-24.5782	25.4005	-22.1858	23.9992	-16.1147	25.4215	-9.9686	27.6769	-4.15631	29.2079	1.06331	33.2942	-3.51119	32.2786	-6.32925	31.9058	-10.979	33.1708	-15.7267	34.2433	-20.3036	33.6615	-24.8262	31.1098	-27.4346	24.0269	-27.7619	16.6938	-26.1937	8.77715	-23.5844	0.847274	-20.0647	-6.84387	-16.4644	-14.0178	-12.8215	-21.0032	-9.40736	-27.85	-5.81183	-33.896	-0.121895	-37.2296	7.55677	-38.2764
βTh39	F	57.3	28.0085	-27.5202	23.4727	-24.1617	22.4006	-18.2253	24.5019	-12.4731	27.6439	-7.27472	31.0408	-2.49546	35.0212	-2.92401	32.8883	-6.96271	32.6762	-11.9576	33.7753	-17.2705	34.2635	-22.8109	33.636	-27.8418	30.5812	-29.8969	22.4782	-27.9681	14.9182	-24.679	7.23087	-21.1131	-0.0472726	-16.8302	-6.66722	-12.0012	-13.5764	-8.15488	-21.178	-5.96564	-28.6649	-3.19912	-34.6889	2.37001	-37.9696	9.73437	-38.3979
βTh40	M	59.4	27.3228	-25.4872	25.0267	-22.7525	24.1107	-17.2246	25.3801	-11.3462	27.9945	-5.77658	31.7721	-0.592528	35.9941	-0.40567	32.4788	-4.55294	31.4585	-9.68293	31.8994	-14.6916	32.62	-19.8535	31.6793	-24.9188	28.8203	-27.5639	23.2343	-27.5257	17.0638	-26.1329	9.74609	-23.7004	2.32899	-19.5713	-4.8288	-14.9629	-12.1143	-11.1411	-19.5087	-8.83275	-26.6683	-6.72046	-32.6279	-1.68444	-35.911	5.97022	-37.1636
[truncated: 21 more columns]
